# Supplementary material for: The perfusion index measured by the pulse oximeter affects the agreement between ClearSight and the arterial catheter-based blood pressures: A prospective observational study
Source: PLoS One. 2019 Jul 10;14(7):e0219511. doi: 10.1371/journal.pone.0219511 (PMC6619788; doi:10.1371/journal.pone.0219511)
Supplement: S1 File — (XLSX) [file pone.0219511.s001.xlsx]

## Sheet: chracteristic
Case	Age ranges (years)	Sex (0= male; 1= female)	American Society of Anesthesiologists physical status	Type of operation (0= hepatectomy; 1= pancreatoduodenectomy; 2= hepatectomy and pancreatoduodenectomy)	Operation time (minute)	Anesthesia time (minute)	History of hypertension (0= No; 1= yes)	History of diabetes mellitus (0= No; 1= yes)	Crystalloid volumes (mL)	Colloid volumes (mL)	Transfusion volumes (mL)	Blood loss volumes (mL)
1	70-79	0	2	2	1051	1167	1	0	8200	2150	1520	3428
2	70-79	0	2	0	424	501	0	0	4150	500	0	626
3	50-59	0	1	0	389	487	0	0	3950	0	0	285
4	70-79	0	2	0	797	939	1	1	7350	500	0	942
5	70-79	1	2	1	346	443	0	0	5450	0	0	213
6	70-79	0	3	0	458	613	1	0	3400	1250	560	1148
7	70-79	0	3	0	736	818	1	1	4800	1600	0	1243
8	70-79	0	2	1	1066	1143	0	1	9250	4250	2080	5238
9	50-59	1	2	0	551	635	1	1	6150	0	0	548
10	60-69	0	2	1	745	833	1	0	7350	0	0	230
11	70-79	1	2	0	363	764	0	0	4700	0	0	511
12	60-69	0	2	0	508	586	1	0	4700	0	0	785
13	60-69	0	2	1	515	600	0	0	5600	1000	0	737
14	60-69	1	2	1	765	895	0	0	4800	3250	560	2230
15	60-69	0	2	1	720	835	0	1	3750	3500	0	1859
16	70-79	0	2	1	485	564	1	0	4700	300	0	170
17	60-69	1	2	0	839	945	0	0	9250	1850	1320	1555
18	50-59	0	2	0	818	924	1	0	5950	1750	2120	2822
19	70-79	1	2	2	1186	1277	1	0	5700	2250	760	1452
20	70-79	1	2	0	749	881	1	0	4050	1750	560	1326
21	70-79	1	2	0	659	783	1	0	5650	500	280	960
22	70-79	0	2	2	878	961	0	0	3000	2000	0	711
23	70-79	1	2	1	900	954	0	0	6450	2000	280	1430
24	50-59	0	2	1	742	823	0	0	6200	3000	0	1826
25	70-79	0	2	1	650	722	0	1	4150	2000	0	546
26	70-79	0	2	0	773	859	1	1	4250	3250	560	1147
27	70-79	0	2	0	883	977	0	0	4260	2000	1040	2389
28	70-79	1	2	2	1212	1302	1	0	6200	2700	3880	2228
29	70-79	1	2	1	827	911	1	1	4000	1750	280	1331
30	70-79	1	2	1	751	839	0	1	4000	1000	280	500

## Sheet: hemodynamic_and_PI_data
Case	Perfusion index (PI)	PI ≤1= 0; PI >1= 1	Heart rate	Invasive systolic arterial pressure	Noninvasive systolic arterial pressure	Invasive diastolic arterial pressure	Noninvasive diastolic arterial pressure	Invasive mean arterial pressure	Noninvasive mean arterial pressure	Body temperature
1	3.1	1	64.2	115.5	111.7	45.8	55.7	67.5	74.7	35.4
1	2.8	1	64.2	115.3	113.7	45.3	56.3	67.3	75	35.4
1	2.8	1	64.1	116.5	114	45.4	56	67.7	75.3	35.3
1	3.1	1	63.2	115.2	111.3	45	56	67	74.3	35.3
1	3	1	63.5	115	113.7	44.9	55.7	66.9	74.7	35.4
1	3	1	65.6	114.6	115.3	44.7	56.7	66.7	75.3	35.5
1	3.4	1	63.1	112.7	112	44.4	56.3	65.9	74.3	35.3
1	3.1	1	63.3	111.6	112.3	44.2	56.3	65.2	74.3	35.4
1	3	1	63.6	112	112.3	44.8	56.7	65.6	74.7	35.3
1	3.2	1	63.5	113.7	113.3	45.5	57	67.1	75.3	34.8
1	3.3	1	63	112.7	113.7	44.8	57	66.1	75.7	34.8
1	3.2	1	62.2	111.3	113	44	57	65	74.7	35
1	3.4	1	63	110.7	110.3	44.1	56	65	73.7	35
1	3.2	1	62	108.9	110.7	43.7	56.3	63.9	74	35
1	2.7	1	62.4	110.5	112.7	43.8	57	64.4	75	35
1	2.7	1	62.4	113.3	116	45.2	58.3	66.1	77	35.4
1	2.9	1	62.7	114.7	115	45.4	58.7	66.8	77	35.4
1	2.9	1	62	112.8	116	45.2	58	66.1	76.7	35.4
1	2.9	1	61.6	111.7	115	44.5	57.3	65.5	75.7	35.3
1	3.1	1	62	110.1	113	44.1	57.3	64.5	74.7	35.2
1	4.6	1	64.8	123.5	114	50.3	59.3	74.3	80	NA
1	4.2	1	63.5	123.5	115.3	49	59	73.3	80	NA
1	3.7	1	63.4	123.9	115.7	49	59.3	73.2	80.3	NA
1	3.5	1	63.5	123.9	115	48.5	59	72.9	79	NA
1	3.5	1	62.7	119	109.7	46.2	56	69.3	75.7	35.6
1	3.7	1	62.4	113.3	105	44.4	55	66	73	34.4
1	3.7	1	62.2	109.7	103	43.1	53.7	63.9	71	35.6
1	3.4	1	62.2	109.7	104.3	43.5	54	64.1	71.3	35.6
1	3.5	1	62.1	108.7	103.3	43.4	54	63.7	71	35.6
1	3.5	1	61.7	106.7	102.3	42.8	53.3	62.6	70.3	34
1	3.2	1	62.6	107.4	103.7	43.5	53.7	63.2	71	35.6
1	3.5	1	62.1	107.3	103.3	43.4	54	63.1	70.7	35.6
1	3.5	1	61.8	104.9	101.7	42.8	53.3	61.8	70	35.6
1	3.1	1	62.4	107.4	104.3	43.8	54.7	63.3	71.7	35.6
1	3.5	1	62.9	114.3	109	46.7	57	67.7	75.7	35.6
1	3.6	1	61.1	112.3	107	45.3	55.7	66.1	74	35.6
1	3.4	1	60.5	111.7	108.3	45	56	65.8	74.3	35.6
1	3.5	1	60.3	110.3	106	44.1	55	64.7	72.5	35.7
1	3.5	1	60.5	108.7	105.7	43.6	54	63.7	72	35.7
1	3.3	1	61.1	110.2	108	44.9	55.7	65.2	73.7	35.7
1	1.4	1	56.4	105.7	84	42.1	51.7	61.7	62.7	35.8
1	1.3	1	55.2	104.5	83.3	41.9	51.3	60.9	62	35.8
1	1.2	1	56.1	104.6	83.7	42.4	51.7	61.5	63	35.8
1	1.2	1	56.5	102.7	82	41.7	51	60.4	62	35.8
1	1.2	1	57.2	102.2	82	41.4	51	59.9	62	35.8
1	1.2	1	57.3	102.4	82.7	41.7	51.7	60.3	62.7	35.8
1	1.2	1	56.4	100.8	81.3	41	51	59.4	61.3	35.8
1	1.2	1	56.6	100.2	81.3	41	51	58.9	61.3	35.8
1	1.1	1	56.3	99.1	83.3	40.7	51.3	58.4	62.3	35.5
1	1.2	1	56.8	99.9	81.7	41.2	50.7	58.9	61.3	35.5
1	1.3	1	58.2	100.9	84.3	41.8	51.7	59.8	63	35.7
1	1.2	1	58	100.9	85	41.5	51.7	59.6	63.3	35.7
1	1.2	1	58.4	100.6	84.7	41.4	51.7	59.5	63	35.7
1	1.3	1	58.8	100.4	86	41.3	52.3	59.2	64	35.7
1	1.2	1	59.9	100.8	84.7	41.7	52	59.4	63.3	35.7
1	1	1	60	105.3	87.3	42.9	53.7	62	63.7	35.4
1	1.2	1	59.7	106.4	90.7	43.2	54	62.6	67	35.7
1	1.2	1	59.8	108.2	91	43.6	54.7	63.3	67.7	35.7
1	1.1	1	59.5	107.8	90	43.4	54.7	62.9	67	35.7
1	1.1	1	59.3	108.4	90	43.9	55	63.5	67.3	35.7
1	1.1	1	59.1	109.3	90	44.4	55	64.3	67	35.7
1	0.7	0	58.3	111.6	82	44.7	56.7	65.5	66	NA
1	0.7	0	59.2	112	83.7	44.7	57	65.9	66.7	NA
1	0.7	0	58.6	111.8	83.7	44.6	57	65.6	67	NA
1	0.7	0	58.6	110.7	82.7	44	55.7	64.8	65.7	NA
1	0.7	0	58.4	109.5	82.3	43.6	55.3	64	65	NA
1	0.7	0	58.8	108.1	80.7	43.3	54.3	63.2	64.3	NA
1	0.7	0	58.4	107.1	81	42.8	54	62.8	64.3	NA
1	0.7	0	58.9	108.5	82.7	43.3	55	63.7	65.3	NA
1	0.7	0	58.6	109.6	83.7	43.7	55.3	64.5	66	NA
1	0.7	0	58.4	109.9	84	43.7	55.7	64.4	66	NA
1	0.7	0	58.3	109.3	83.7	43.6	55	64.3	66	NA
1	0.7	0	58.3	109.2	82.7	43.7	54.7	64.1	65	NA
1	0.7	0	58.6	111.3	84.3	44.7	56	65.7	67	NA
1	0.7	0	58.3	110.6	83.3	44.4	55.3	65.2	66.3	NA
1	0.7	0	58.7	110.7	82.7	44	55	65.3	65.7	NA
1	0.7	0	58.2	110.1	82	43.9	54.3	64.6	65	NA
1	0.7	0	57.7	110.1	82	43.8	54.3	64.7	64.3	NA
1	0.7	0	57.8	118.6	87.3	47.8	59	70.7	70	NA
1	0.7	0	59.7	124	91	49.6	60	73.4	72	NA
1	0.7	0	59.8	120.6	87	47.7	57.7	70.8	69	NA
1	0.7	0	60.6	119.4	86.5	47.5	57	70.1	68.5	35.7
1	0.5	0	62.6	101.5	69.7	48	54.7	65.2	61.3	35.6
1	0.5	0	62.1	100.4	67	47.7	53	64.2	59.3	35.6
1	0.5	0	62	99.2	67.3	47.2	53	64	59.7	35.6
1	0.5	0	62.4	99.3	70.3	47.4	54.7	64.3	61.3	35.6
1	0.5	0	61.8	102.4	70.3	48.2	54.7	66	61.7	35.6
1	0.5	0	62.1	102.6	69	48.1	54.3	65.7	61	35.6
1	0.5	0	62	102.5	66.7	46.5	52	64.8	58.7	35.6
1	0.5	0	61.4	100.2	67	45.3	52.3	63	58.7	35.6
1	0.5	0	61.1	100.6	70	45.5	53.7	63.5	60.7	35.6
1	0.5	0	61.3	99.3	68	44.6	52.3	62.1	59.3	35.6
1	0.5	0	61.8	99.4	69.3	45.1	53	62.7	60	35.6
1	0.5	0	61.2	99.8	68	45.5	52.3	63.2	59	35.6
1	0.5	0	60.9	99.4	65.7	44.4	50.3	62.3	57.3	35.6
1	0.8	0	60.9	96.5	65.3	42.9	50.3	60.1	57	35.6
1	0.5	0	61.1	95	68.3	42.5	51.3	59.7	58.7	35.6
1	0.5	0	61.6	93.4	65	42	49.3	58.5	56.3	35.6
1	0.5	0	60.6	90.7	63	40.4	48.5	56.5	55	35.6
1	0.6	0	60.5	87	61	39.5	47.5	54.8	53.5	35.6
1	0.6	0	60.7	84.3	59.5	38.4	46	53.1	51.5	35.6
1	0.6	0	63.9	81.7	59	38.4	46.3	52.2	51.7	35.6
1	0.8	0	59.7	87.5	66	41.2	50	56.5	57	35.6
1	0.8	0	69.1	126.4	79.7	56.1	57.3	81.5	68	35.6
1	0.8	0	66.6	124.9	80.7	55.7	58.3	80.7	69	35.6
1	0.8	0	65	126.4	80.7	56.4	58	81.8	69	35.6
1	0.8	0	65.9	125.6	81.3	55.8	59	81.1	69	35.6
1	0.8	0	64.8	125.7	80.7	55.8	58.3	81.1	69	35.6
1	0.8	0	65.2	124.7	82.3	55.5	59	80.4	69.7	35.6
1	0.7	0	64.8	123.9	78	55.4	56.7	79.9	67	35.6
1	0.8	0	63.5	124.4	80.3	56	58.3	80.7	69	35.6
1	0.8	0	60.9	126.4	81	54	57.3	79.9	68.7	35.6
1	0.8	0	61.3	119.9	76.3	48.4	54	73.5	64.7	35.6
1	0.8	0	61.9	112.9	75	46	53.7	68.9	63.7	NA
1	0.7	0	61.8	122.4	89	52.7	62	78.3	73.7	35.6
1	0.7	0	62.4	122.8	91.3	52.9	63.7	78.6	75.3	35.6
1	0.7	0	63.7	121.6	88.3	51.9	61.3	77.4	73	35.6
1	0.7	0	63	119.2	85.3	50.2	59.7	75.1	70.7	35.6
1	0.7	0	62.6	119.6	85.7	49.4	58.7	74.9	70.7	35.6
1	0.7	0	62.1	115.5	82.3	47.7	56.3	72.3	68	35.7
1	0.7	0	61.9	113.5	81.3	46.8	56	70.8	67	35.7
1	0.7	0	61.7	111.4	80.3	46.1	55	69.3	66.3	35.7
1	0.8	0	61.1	113	84.3	47.5	57.3	71.3	69	35.7
1	0.7	0	60.1	114.4	84.7	48.5	58.3	72.6	70	35.7
1	0.7	0	60.9	115.1	86.7	49.2	59.7	73.1	71.3	35.7
1	0.7	0	61.5	117	88	50.2	59.7	74.3	71.7	35.7
1	0.7	0	64.2	117.9	87.7	50.8	60.3	75	72	35.7
1	0.7	0	62.1	118.5	88.3	51	60	75.3	72.7	35.7
1	0.7	0	63.7	119.6	89	51.4	60.7	76	73	35.7
1	0.7	0	64.6	120.5	89.7	52	61.3	76.8	73.7	35.7
1	0.7	0	63.6	122.1	90	52.6	62	77.7	74	35.7
1	0.8	0	62.8	126.3	90	54	60.3	80.2	74	35.7
1	0.8	0	62.9	128.8	92	55.2	62.7	82.2	75.7	35.7
1	0.8	0	61.4	130.3	94.3	55.6	63.3	82.9	77.7	35.7
1	0.8	0	62.4	132.8	96.5	56.9	65	84.9	79.5	35.7
1	0.6	0	61.5	112.4	85	51.5	60.5	73	71	35.8
1	0.6	0	61.9	110.9	82.7	50.9	59.7	72.1	69.7	35.8
1	0.6	0	61.2	106.1	79	47.4	57	67.9	66.3	35.8
1	0.6	0	61.1	102.5	75.7	44.9	54.3	65.2	63.3	35.8
1	0.6	0	61.5	101.8	76	44.9	55	65	64	35.8
1	0.6	0	61.1	99.4	75	43.8	53.7	63.2	63.3	35.8
1	0.6	0	61.5	98.9	75.3	43.7	54.3	63	63.3	35.8
1	0.6	0	60.9	99.2	75	43	53.3	62.4	62.7	35.8
1	0.7	0	61.2	101.9	77	44.7	54.3	64.8	64	35.8
1	0.7	0	60.5	105.1	80	46.8	56.7	67.2	66.7	35.8
1	0.6	0	61.3	106.4	80.3	48.2	57	68.4	67	35.8
1	0.6	0	61.3	106.2	80	48.2	57	68.3	67	35.8
1	0.8	0	61.6	105.7	82.5	48.9	58	68.7	68.5	35.8
1	0.8	0	62.1	107.8	85.3	50.2	59	70.2	70	35.8
1	0.6	0	61.1	107.6	83.7	49.6	58.7	69.8	68.7	35.8
1	0.6	0	61.2	108.6	84.7	50	59.7	70.3	70	35.8
1	0.6	0	64.1	107.7	83.3	50	58.7	70.1	69	35.8
1	0.6	0	63.3	108	84	49.9	58	70	69	35.8
1	0.6	0	62.8	108.9	84.3	49.9	59.3	70.6	69.3	35.8
1	0.6	0	61.2	108.2	84.7	49.5	58.7	69.7	68.7	35.8
1	1.2	1	93.7	85.4	69.3	49	54	61.9	60.7	35.9
1	1.3	1	94.8	100.5	86.7	55.7	62	71.3	72.7	35.9
1	1.5	1	92.7	129.5	115	64.4	73	86.8	89.3	35.9
1	1.4	1	94.8	146.9	123	67.7	76.7	94.7	94.3	35.9
1	1.2	1	91.5	149.8	124.7	66.6	77	95	95	35.9
1	1	0	88.5	146.4	120.3	65.3	75.7	93.5	92.7	35.9
1	0.8	0	85.9	138.3	111.7	62.4	71.7	88.7	87	35.9
1	0.8	0	83.6	139.4	113	60	71	86.5	86.7	35.9
1	0.8	0	81.8	137.7	110	58.4	69.7	84.4	84.7	35.9
1	0.7	0	82.5	133.9	106.7	57.5	68.3	82.6	82.7	35.9
1	0.7	0	82	130.4	103.3	56.6	67.3	80.9	81	35.8
1	0.7	0	81.8	126.7	101.7	55.7	66.3	79.1	79.7	35.8
1	0.7	0	81.7	123.3	99	55.1	65.3	77.7	78	35.8
1	0.7	0	82	119.1	95.7	54.2	64.3	75.9	76	35.8
1	0.6	0	82.3	115.4	93	53.2	63	74.1	74.3	35.8
1	0.6	0	82	113.5	93	53	62.7	73.4	74.3	35.8
1	0.6	0	82.6	112	92.7	53	62.7	72.7	73.7	35.8
1	0.6	0	83.9	110.2	90.7	53.4	62.3	72.6	73.3	35.9
1	0.6	0	83	112	93.7	54.1	63.7	73.6	75.3	35.9
1	0.6	0	83.2	112.2	94.3	54.2	64	73.8	75.3	35.9
1	0.6	0	83.1	110.8	92	54	63	73.2	74	35.9
1	0.7	0	72	153	92	62	71	90	81	NA
1	0.7	0	72	152	89.7	59	70.3	88	81.3	NA
1	0.6	0	74	139	71.7	53	54.3	80	63.3	NA
1	0.5	0	75	138	85.7	56	64	80	73.3	NA
1	0.6	0	73	138	85.3	56	63.7	80	72.7	NA
1	0.5	0	72	137	79.3	56	60.3	79	68.3	NA
1	0.6	0	71	139	75	54	60.7	80	68	NA
1	0.6	0	69	139	72.3	54	60	80	69.3	NA
1	0.6	0	69	141	81	54	66.7	81	74	NA
1	0.6	0	69	141	79.3	55	67.3	81	73	NA
1	0.6	0	69	140	63.7	54	52.7	81	59.3	NA
1	0.6	0	69	109	65	42	48.3	62	56	NA
1	0.6	0	68	111	91.3	43	65.3	64	75.3	NA
1	0.6	0	69	139	99.3	54	63.7	80	75.7	NA
1	0.6	0	68	138	91.7	53	65.7	80	75.7	NA
1	0.6	0	70	135	78	52	57.3	78	67.3	NA
1	0.6	0	70	136	91.3	54	60	79	74.7	NA
1	0.6	0	70	138	91	54	61	80	77.3	NA
1	0.6	0	69	138	88.7	54	57	80	74.3	NA
1	0.6	0	69	139	90	54	54	80	73	NA
1	0.9	0	76	144	82.3	55	56	83	65	NA
1	0.9	0	74	147	56.7	55	39.7	83	46.7	NA
1	0.8	0	72	148	86	56	63	85	71.3	NA
1	0.8	0	71	146	70.7	55	54.7	84	60	NA
1	0.7	0	71	145	59.7	56	45.3	83	51	NA
1	0.6	0	71	142	81.7	54	66	81	74.7	NA
1	0.5	0	72	140	82.7	54	59.7	80	70	NA
1	0.6	0	71	140	76.3	54	50.7	81	61.3	NA
1	0.7	0	69	139	91	53	64.7	80	72.7	NA
1	0.8	0	71	141	92	54	65.3	81	76	NA
1	0.9	0	70	140	86	53	56.3	80	71	NA
1	0.9	0	70	140	95.3	53	69	79	84.3	NA
1	0.9	0	72	136	88.7	50	60	78	74	NA
1	1.2	1	72	138	93	52	67.3	78	77.3	NA
1	1.2	1	72	141	96	53	69	80	80.7	NA
1	1.2	1	72	143	85.7	54	69.7	81	79	NA
2	6.7	1	74.3	88	92.3	47.2	49.7	62.1	64.3	36.5
2	8.1	1	73.9	97.7	108.7	51.3	55.7	68.9	75	36.4
2	8	1	73.8	89.7	101.3	46.5	52.7	62.7	70	36.4
2	7.5	1	73.3	85.5	95.7	43.7	50	59	65.7	36.4
2	7.5	1	75.4	78.1	88.3	40.7	48.3	54.4	62.3	36.4
2	7.4	1	75.5	76.3	82.7	40.5	46.3	53.4	59	36.4
2	7.4	1	74.5	72.3	80.3	38.1	45.3	50.3	57	36.3
2	7.3	1	74.7	67.2	74.3	35.2	43.7	46.8	54	36.3
2	7.2	1	74.7	63.8	70	34.3	42.3	44.6	51.3	36.3
2	6	1	73.3	82.6	90.7	44.9	49	58.1	63	36.3
2	7.1	1	77.1	92.7	109	48.9	55.7	65.1	75.3	36.3
2	7.5	1	75.5	81.3	99.3	42.6	52	56.4	68.3	36.3
2	7	1	78.9	77.2	90	41.1	48.7	53.9	62	36.3
2	7.4	1	77.6	73.4	87	39.1	48	51.2	60.7	36.3
2	7.2	1	76.6	69.3	81.3	36.7	46	48.1	57	36.3
2	8.2	1	82	90.9	104.7	44.4	52.3	61.5	69.7	36.4
2	8.4	1	81.4	90.2	104	44.1	53	61.3	70	36.4
2	8.5	1	80.5	89.3	103	43.4	52	60.4	69.7	36.4
2	8.4	1	80.6	89.9	104	44.2	52.3	61.3	70.3	36.4
2	7.9	1	81.5	93.4	107.3	45.9	53.3	63.3	72.3	36.4
2	8.4	1	80.8	93.3	109.7	45.8	54.3	63.4	74.3	36.4
2	8.3	1	79.7	91.5	106.7	44.9	53	62.1	71.7	36.4
2	8.1	1	80.7	92.2	106.7	45.7	53	62.8	71.7	36.4
2	8	1	81.3	94.2	109.3	46.4	54	64	73.7	36.4
2	8	1	82.3	92.3	108	46.1	54	63.1	72.7	36.4
2	7.8	1	82.5	92	107.3	46.3	54	63	73	36.4
2	6.5	1	81.6	96.7	115.7	47.5	55.7	64.6	76.3	36.4
2	7.5	1	80.9	94	111	46.9	55	63.9	74.7	36.4
2	7.7	1	82.8	95.1	110.7	48	55.7	65.5	75.7	36.4
2	8	1	82.9	96	111	48.3	55.7	66.2	76	36.4
2	7.9	1	81.1	102.5	117	52	58.3	71.8	81.3	36.6
2	8	1	83.5	103.8	118.7	52.9	59.3	73.2	82.7	36.6
2	8.1	1	83.6	105.5	121.3	52.5	59	73.8	84	36.6
2	8.2	1	83.2	104.6	120	52	58.3	72.9	83	36.6
2	8.1	1	83.7	110.3	126	54.3	60.3	76.6	86.7	36.6
2	8.2	1	83.6	109.8	125	54	60.3	76.3	86.3	36.6
2	8.2	1	84	109.9	125	54	59	76.2	85.7	36.6
2	8.2	1	84	110.6	124	54.3	59.7	76.6	85.7	36.6
2	7.7	1	85	119.4	136.3	57.3	63.7	81.6	93	36.6
2	8	1	85	117.5	134	56.5	63	80.8	92	36.6
2	7.9	1	85.6	120.7	138.7	57.9	64	82.8	94	36.6
2	8.1	1	86	114.3	133.7	54.4	62	77.8	90.3	36.6
2	8.7	1	84	106.8	124.7	50.7	58.7	73	84.7	36.6
2	8.7	1	83.1	100.6	118	47.9	56.3	68.6	80	36.6
2	8.5	1	83.4	99.2	114.7	47.3	55	67.7	78	36.6
2	7.4	1	85	110.7	130	52.1	60.3	74.6	87.3	36.6
2	7.4	1	84.1	111.4	130.7	52.4	60.7	74.9	87.7	36.6
2	7.9	1	84	105.6	122.3	50.5	58.7	72	83.7	36.6
2	7.8	1	84.4	105.7	121.7	50.8	58.3	72.2	83.7	36.6
2	7.8	1	84.9	105.1	121.3	50.6	58.7	72	83.3	36.6
2	7.6	1	83.9	106.5	123.3	51.4	59.3	72.8	84.7	36.6
2	7.8	1	84.7	106.3	122	51.4	59	73.2	84.3	36.6
2	7.5	1	85	108.3	124	52.4	59.3	74.3	85.3	36.6
2	6.8	1	83.6	109.6	127.7	53.2	60.7	74.4	86.7	36.6
2	6.7	1	83.9	108.2	123.7	53.6	60	74.2	84.3	36.6
2	6.6	1	83.6	111.5	126.3	54.9	61.3	76.8	87.3	36.6
2	6.4	1	84.6	119	133.7	57.8	64.7	81.7	93	36.6
2	7	1	84.2	110.4	127.7	53.9	61.7	75.7	88.3	36.6
2	7.8	1	84	101.1	115.7	49.6	57.7	70	81	36.6
2	7.9	1	84.1	96.4	109.7	47.5	55.3	67.1	77.3	36.6
2	7.6	1	81.5	95.6	109.3	48.2	55	67.3	77	36.6
2	7.5	1	81.9	95.4	109	48.5	55	67.5	76.7	36.6
2	6.7	1	81.2	91.1	102.7	47.7	53.3	64.6	73.3	36.6
2	6.8	1	82	90.8	104	47.4	53.7	64.5	73.7	36.6
2	6.9	1	82.5	89.7	103.3	46.8	54	63.8	73.7	36.6
2	7.2	1	83.1	92.1	106	47.9	55	65.6	75.7	36.6
2	7	1	83.3	96.1	110.3	49.5	56.3	68	78.7	36.6
2	6.8	1	83.2	95.3	109.3	49.4	56.7	67.7	78	36.6
2	6.9	1	83.4	97.4	112	50	57.3	68.7	79.3	36.6
2	7	1	84.1	96.8	110.7	50	56.7	68.9	78.7	36.6
2	6.7	1	83.4	100.3	115	51.5	58.3	70.8	81.3	36.6
2	7	1	84.5	95.1	109.3	48.8	56	67.1	77.3	36.7
2	6.6	1	85.7	94.1	108	47.8	55.3	65.9	76.3	36.7
2	6	1	85.9	99.2	117	48.8	58	68.1	80.3	36.7
2	6.8	1	85.8	92.1	105.3	46.6	54.7	64.4	74.3	36.7
2	7.3	1	84.2	90.2	102	47.8	53.7	65.1	73.7	36.5
2	7.5	1	84.1	91.9	105	48.7	54.7	66.2	75.7	36.4
2	7.5	1	84.4	94	106.7	49.8	55.7	67.8	76.7	36.5
2	7.6	1	85.1	95.4	108.3	50.1	56.3	68.7	78	36.5
2	7.5	1	85.5	100.6	113.7	52.6	58.3	72.1	81	36.5
2	7.4	1	85	99.7	112	52.2	58	71.9	80.7	36.5
2	7.4	1	86	99.8	111.7	52.3	58	71.8	80.7	36.5
2	7.4	1	86.1	99.5	111.3	51.7	57.7	71.3	80	36.5
2	7.5	1	86.9	101.1	112.7	52.2	58	72.2	81	36.5
2	7.5	1	86.1	98.9	111.7	50.9	57.7	70.6	80	36.5
2	7.2	1	86.1	92.7	105	47.7	55	66.2	75.7	36.5
2	7.1	1	86	89.6	102.3	46.1	53.7	63.8	73.7	36.5
2	7.1	1	86.2	88.4	101.3	45.9	53.7	63	73	36.5
2	7	1	87.5	87.5	99.7	45.3	53.3	62.6	72.3	36.5
2	7	1	87.7	87.3	99.3	45.3	52.7	62.5	71.7	36.5
2	4.9	1	84.3	96.9	109.7	51.3	57	70.3	78.7	36.5
2	5	1	85.1	98.1	110.7	52.1	57	71.1	79.7	36.5
2	5.3	1	85.3	100.8	114.3	53	59	72.6	82	36.5
2	5.3	1	85.6	100.5	113.7	52.6	58.7	72.5	82	36.5
2	5.1	1	85.8	101.9	114.7	53.4	59	73.7	82.7	36.5
2	5	1	85	103.5	117	53.8	60	74.5	84	36.5
2	5	1	85.1	103.8	116.7	54	59.7	74.8	84	36.5
2	5.1	1	86	105.5	118	54.9	60.3	76	85	36.5
2	5.2	1	86.3	108	120.7	55.5	61.3	77.4	86.3	36.5
2	5.1	1	86.9	106.4	120	55.2	61.7	76.4	86.7	36.5
2	5.2	1	86.6	105	119.3	53.7	61	74.9	85.7	36.5
2	5.2	1	86.3	98.3	111.3	50.2	57	70.2	80	36.5
2	5.2	1	86	95.7	108.7	48.9	56	68.3	78	36.5
2	5.1	1	85.7	94	106.7	47.6	54.7	66.8	76.7	36.5
2	5.2	1	85.3	91.6	104.7	46.4	53.7	65.1	75	36.5
2	4.9	1	82.8	85.3	98.7	43.5	52	60.8	71.7	36.5
2	4.9	1	83	82.5	95.7	42.1	51	59	70	36.5
2	4.9	1	83.8	81.7	94.3	42.2	51	58.8	69.3	36.5
2	4.9	1	83.4	81	94	42	50.3	58.2	68.3	36.5
2	4.9	1	83.9	80.9	94	41.8	51	58.2	69	36.5
2	4.8	1	83.6	80.9	94.3	41.4	50.3	58	69	36.5
2	4.8	1	83.2	79.5	93.3	40.9	50	57	68	36.5
2	4.8	1	82.9	79.4	93	40.7	50.3	56.8	68	36.5
2	4.8	1	82.9	79.5	93.3	40.8	50.3	57	68.3	36.5
2	4.9	1	82.4	80	93.7	41.2	50.7	57.3	68.7	36.5
2	4.7	1	82.9	80.7	94.3	41.9	51	58	69	36.5
2	4.9	1	83.1	81.7	94.7	42.2	51.7	58.8	69.7	36.5
2	4.9	1	83.2	82.5	96	42.8	52	59.3	70.3	36.5
2	4.9	1	83.5	83.8	97.3	42.7	52.3	60.2	71	36.4
2	5	1	83.1	83.8	97.7	43	52.7	60	71.3	36.4
2	4.6	1	82.9	89.3	99.7	46.4	52.7	64.2	72	36.4
2	4.5	1	82.9	89.8	100	46.7	52.7	64.6	72	36.4
2	4.5	1	83.9	92.5	101.3	48.8	53	66.8	72.3	36.4
2	4.6	1	84.8	90.7	99	48	52	65.6	71.3	36.4
2	4.6	1	83.8	88.9	98.7	47.1	52.7	64.3	71.3	36.4
2	4.6	1	82.9	86.3	97.7	46	53.7	62.6	71.7	36.4
2	4.5	1	83	86.3	97.3	46.3	53.7	62.6	71.3	36.4
2	4.5	1	82.7	86.5	99.7	46.2	54.3	62.6	73	36.5
2	4.6	1	82.7	88.1	101	46.9	55	63.5	73.7	36.5
2	4.7	1	82.9	86.1	100.3	46.2	55	62.4	73.7	36.5
2	4.6	1	83.1	86.6	99.3	46.5	54.7	62.8	73	36.5
2	4.6	1	83.1	85.6	99.3	46.1	55	62.1	73	36.5
2	4.7	1	82.8	79.7	94	42.3	51.3	57.6	68.7	36.5
2	4.7	1	82.4	80.2	92.3	43.2	50.7	58.5	68	36.5
2	4.6	1	82.5	83.4	96.3	45.2	53.3	61	70.7	36.5
2	4.5	1	82.3	82.8	94.3	44.3	52	60.1	69	36.6
2	4.5	1	82.7	81.9	93	43.3	52	59.4	68.7	36.6
2	4.6	1	82.2	81.5	93	44	51.7	59.4	68.7	36.6
2	4.6	1	82.5	81.7	93	44.4	52	59.6	68.7	36.6
2	4.6	1	81.9	82.1	96.3	44	53	59.7	70	36.6
2	4.6	1	82	80.6	92.7	42.4	51.3	58.8	68	36.6
2	4.6	1	82	79.5	90.7	40.3	50.7	57.6	67	36.6
2	4.6	1	81	79.8	93	43.1	51.7	57.7	68.3	36.6
2	4.6	1	81.3	79	91.7	43.1	51.3	57.8	67.7	36.6
2	4.6	1	82	78	90.7	42.7	51	57.2	67	36.6
2	4.7	1	83.1	77.8	89.7	42.8	50	57.2	66	36.6
2	4.7	1	82.1	78.6	90	43	50.3	57.7	66.7	36.6
2	4.6	1	82.1	79.2	91.7	43.3	51.3	58	67.7	36.6
2	4.7	1	81.9	79.2	91	41.5	51	57.4	67	36.6
2	4.6	1	82	79.9	91.7	42.2	51.3	57.8	67.7	36.6
2	4.6	1	82.1	79.2	92	43.3	51.3	58	67.7	36.6
2	4.6	1	82.4	79.3	92	42	51.3	57.3	68	36.6
2	8.2	1	102	136	137.7	66	72.7	95	101.3	36.7
2	7.3	1	101	143	143.3	67	74.7	97	105.7	36.7
2	7.1	1	102	149	146	69	76	100	106.3	36.6
2	7.8	1	102	147	144	70	75.3	101	106	36.6
2	7.9	1	105	140	138	68	73	98	101.3	36.7
2	8.1	1	102	135	137.7	66	74	94	102	36.6
2	7.6	1	104	134	135.7	67	72.3	95	99.3	36.6
2	7.2	1	101	132	134	64	72.7	91	98.7	36.7
2	8.3	1	103	136	136	68	72.3	95	100.3	36.7
2	7.8	1	102	133	141.3	65	74.3	93	104	36.6
2	7.3	1	103	146	146.3	69	76.3	100	107	36.6
2	7.8	1	105	140	144.3	68	75.7	97	105.3	36.6
2	7.7	1	104	138	145	67	76	96	106.3	36.6
2	8.1	1	105	141	139.7	68	74.3	97	102.3	36.6
2	8.4	1	103	136	134	65	72.3	93	99.3	NA
2	7.4	1	100	137	146	66	76.3	95	106.3	36.7
2	7.4	1	103	139	145.3	66	76	95	105.7	36.7
2	6.9	1	103	152	146	69	76	100	105.3	36.7
2	8.1	1	102	141	133.7	67	73	96	99.7	36.7
2	7.6	1	104	138	141.3	67	75	95	103	36.7
2	8	1	103	138	137.7	67	74	95	101.3	36.7
2	7.7	1	100	141	138	67	73.7	96	101	36.7
2	7.8	1	102	132	132.3	65	72.3	91	98.3	36.7
2	7	1	102	135	136.3	68	73.7	94	100	36.8
2	7.9	1	100	137	134.7	66	72	94	99	36.8
2	6.8	1	101	141	146.7	68	76.3	95	106.3	36.7
2	7.1	1	101	139	143	68	75.7	96	104.7	36.8
2	7.3	1	103	146	140	69	74	99	102.3	36.8
2	7.4	1	100	139	142	69	75.7	97	104	36.8
2	7.1	1	103	153	141.3	73	75.3	105	103.3	36.8
2	7.1	1	91	117	121.3	61	69.3	82	90	36.7
2	7.4	1	91	116	118	60	68	81	88.3	36.7
2	7.5	1	89	112	117.3	59	67.3	79	87.7	36.7
2	7.5	1	89	113	117.3	59	67.3	79	87.7	36.7
2	7.5	1	89	111	117.7	58	67.3	78	87.7	36.7
2	7.5	1	89	112	117	58	67.3	78	87.3	36.7
2	7.1	1	89	111	119	58	68	78	88.3	36.7
2	6.4	1	90	124	124	64	70	86	91.3	36.7
2	7.1	1	88	111	117.7	58	67	78	87.3	36.7
2	6.5	1	87	117	123.7	60	69.3	81	90.7	36.7
2	7.3	1	87	114	119.7	60	68	80	89	36.7
2	7.3	1	88	115	119	60	68	80	88.3	36.7
2	7.2	1	89	112	120	59	68	79	89	36.7
2	7.5	1	88	115	118.3	60	68	81	88.3	36.8
2	7.6	1	87	109	115.7	58	66.7	77	86.7	36.8
2	8.8	1	79	101	113	52	62.7	71	82.7	36.8
2	8.9	1	79	104	114.3	53	63	72	83.3	36.8
2	9	1	80	103	113.7	53	63.3	72	83.7	36.8
2	8.9	1	80	103	113.3	53	63.3	72	83.3	36.8
2	9	1	80	103	113.3	53	63.3	72	83.3	36.8
2	8.9	1	80	103	113.7	54	63.7	72	83.7	36.8
2	9.1	1	79	103	114	54	64	72	84	36.8
2	8.9	1	79	104	114.7	54	64	73	84.3	36.8
2	9	1	78	104	114	54	63.3	73	83.7	36.8
2	9.1	1	80	104	114.3	54	63.3	73	83.3	36.8
2	9.1	1	80	104	114.7	53	64	73	84.7	36.8
2	9	1	79	104	115.3	53	64.7	73	85.3	36.8
2	9	1	80	104	115	54	64.3	73	85	36.8
2	9	1	79	104	115.3	53	64	73	85	36.8
3	7.3	1	68.4	99.9	98.7	50.6	63	71.1	79.3	NA
3	7.6	1	65.7	97.5	99	58	62.7	75	79.3	NA
3	7.6	1	64.3	93.4	94.7	55.3	60	71.6	75.7	NA
3	6.9	1	64.2	88.5	93	51.7	58	67.5	74.3	NA
3	6.8	1	64.8	88.4	94.7	52.7	61	67.9	76	NA
3	7.1	1	64.8	90.8	95.3	54.7	60.3	70	76.3	NA
3	7.3	1	65	87.4	93.3	52.5	59	67.5	74.7	NA
3	7	1	65	86.7	91.3	52.3	58.3	66.9	73.3	NA
3	7	1	64.9	84.9	89	51.2	56.7	65.4	71.7	NA
3	7.1	1	64.6	84	88	50.6	56	64.9	70.7	NA
3	7	1	65.3	82.4	86.3	47.8	55.7	62.8	70	NA
3	6.5	1	64.9	81.1	87	47.7	56.3	61.8	70	NA
3	6.6	1	64.3	81.1	85.7	49.2	55.3	62.7	69.3	NA
3	6.5	1	64.7	80.4	87.7	48.8	56.3	62.1	70.7	NA
3	6.5	1	63.2	81.2	86.7	49.3	56	62.9	69.7	NA
3	6.5	1	63.5	80.4	85.7	48.5	55	62	69	NA
3	6.5	1	64	78.8	83	47.1	53.5	60.5	67	NA
3	5.4	1	65.9	70.9	76.3	42.7	51	54.7	62.7	35.6
3	5.4	1	66	66.9	73	40.2	49.3	51.6	60.3	35.6
3	5.4	1	65.6	66.3	74	40.4	50	51.6	61	35.6
3	5.5	1	64.1	67.9	75.7	41.5	51	52.7	62	35.5
3	5.5	1	64.5	71.5	79.3	43.7	53	55.6	64.7	35.5
3	5.8	1	62.2	77.3	85.3	46.6	55.7	59.5	69	35.5
3	5.7	1	62.4	79.2	86.3	47.5	56	60.7	69.3	35.5
3	5.7	1	62.3	81.8	90	49.1	58	62.5	71.7	35.5
3	6	1	61.7	85.2	92.7	50	58	64.5	73	35.5
3	6	1	61.4	86.2	94.3	50.5	59	65	74.3	35.5
3	6	1	62	89.6	98.3	52	60.7	67.3	76.7	35.5
3	6.1	1	60.9	90.3	98.3	52.2	59.7	67.5	76.3	35.5
3	6.2	1	61.6	90.7	98.3	52.2	59	67.9	76	35.5
3	6.2	1	62.2	90.3	96.7	51.9	57.7	67.5	74.3	35.5
3	6.2	1	62	89.3	96.7	51	57.7	66.6	74.3	35.5
3	6.1	1	61.4	89.3	96.3	51.1	57.3	66.4	74	35.5
3	6.2	1	61.2	87.6	95.3	49.5	56.7	65	73.3	35.5
3	6.2	1	61.6	86.9	96.3	48.9	57.3	64.4	74.3	35.5
3	2.5	1	82.2	80	84.3	51.5	58.7	62.6	71	35.9
3	3.1	1	79	84.2	94	50.7	61	64.7	76	35.9
3	3.8	1	79.1	92.8	103.3	51.2	62	68.5	79.7	35.9
3	4.5	1	79.4	93.4	103	49.7	60.7	67.5	78.3	35.9
3	4.4	1	79	83.5	93.3	45.4	57	61.3	73	35.9
3	4.7	1	79	83.3	94.3	44.7	56.7	61.2	72.7	35.8
3	4.7	1	79.5	82	93.3	43.9	56	60.3	72.3	35.8
3	4.5	1	80	80	90.3	43.1	54.3	58.9	70	35.8
3	4.4	1	80.6	79.4	90	42.8	54	58.6	70	35.8
3	4.5	1	79.4	79.7	89	42.4	53.7	58.4	69	35.8
3	4.5	1	79.6	81	92.3	43.3	55	59.2	71	35.8
3	4.6	1	79	82.3	94.3	44	56	60.1	72	35.8
3	4.2	1	79	82.3	94.3	43.9	55.7	60.1	71.7	35.8
3	3.5	1	79	83.1	96	44.1	55.7	60.2	72.7	35.8
3	3.8	1	78.7	83.1	95.3	44.2	55.3	60.3	72	35.8
3	3.6	1	78	84.8	97	44.8	56	61.3	73	35.8
3	3.8	1	77.7	84.3	96	44.3	55.5	60.9	72.5	35.7
3	2.7	1	85.6	89.3	86.7	57.4	64.3	69.8	74.7	35.7
3	3.2	1	85.2	88.5	92	55.6	64.7	69	76.7	35.7
3	4.2	1	84.4	89.2	95	54.5	64.3	69.3	78.3	35.8
3	4.4	1	83.6	89.2	95.7	54	63.3	68.7	77.7	35.8
3	3.7	1	84	82	87.7	50.4	59.7	63.4	72.7	35.8
3	3.5	1	85.2	78.2	85.3	49	59.3	60.8	71.3	35.8
3	3.5	1	85	76.9	83.7	47.7	57.7	59.5	69.7	35.8
3	3.2	1	85	71.6	79.3	45.2	56	56	67	35.8
3	3.1	1	85.5	68.3	77	43.6	54.7	53.6	65.3	35.8
3	3.1	1	85	68.3	78.7	43.7	55.3	53.9	66.3	35.8
3	3.1	1	85	68.7	79	44.1	56	54.3	67	35.8
3	3.3	1	84.2	72.8	84.7	45.8	58.3	57.1	70.7	35.8
3	3.5	1	82.5	81	98	50.4	65.7	63.2	80	35.7
3	4.4	1	77.7	102.4	117	60.8	73.3	77.4	91	35.8
3	4.6	1	76.7	103.2	114	59.6	70.3	77.1	88.3	35.8
3	4.4	1	78.1	99.2	109.7	57.8	68.3	74.6	85.7	35.7
3	4.1	1	79	94.3	103	56.3	66	72	82	35.7
3	4.3	1	79	88.6	102	54.8	67.7	69.3	82.3	35.7
3	3.9	1	75.9	96.6	110.7	57.7	70.3	73.2	87	35.7
3	3.4	1	74.7	96.1	110.7	57.4	70.7	73	87	35.7
3	3.1	1	78.4	96.9	109.7	58.1	69	73.7	85.3	35.7
3	3	1	77.2	93.4	104	56	66.7	71.3	82	35.7
3	2.6	1	76.9	95.4	106.7	53.4	65	70.4	81.3	35.7
3	3.7	1	76.1	93.8	101.3	50.5	62.7	68.2	79	35.7
3	3.6	1	76.2	89.4	97.7	48.7	60.7	65.5	76	35.7
3	3.9	1	76	84.4	91.7	46.8	58	62.7	72.7	35.7
3	3.9	1	76.8	82.2	92	45.5	57.7	61.3	72.3	35.7
3	4.1	1	77.2	82.4	90	45.6	56.3	61.3	71	35.7
3	4.3	1	77.1	81.7	91	45.4	57.3	61	71.7	35.7
3	4.1	1	76.9	83.4	95	46.4	58.7	61.9	74	35.7
3	4.2	1	75.9	80.3	89.3	45.6	56.7	60.4	70.7	35.7
3	4.2	1	75.7	78.9	88.3	45	56.3	59.5	70.3	35.7
3	4.3	1	75.2	81.9	91.7	45.8	57.3	61.1	72.3	35.7
3	3.9	1	75.2	79.9	90.5	45.7	57	60.1	71.5	35.7
3	4.6	1	75.1	95.2	98.7	51	59.3	69.3	76.3	35.6
3	4.3	1	75.1	98.9	107	52.3	62	71.6	81.3	35.6
3	3.9	1	75	102.5	111.3	53.6	63.3	73.4	83.3	35.6
3	1.7	1	75.3	124.5	120.7	62	65	85.8	85	35.6
3	3	1	73.8	122.7	124.7	62.7	73	86.2	93.3	35.6
3	4.1	1	74	112.5	107	59.1	65.7	80.5	83	35.6
3	4	1	74	115.3	121.3	59.5	71	81.6	91.3	35.6
3	4.3	1	74	112.4	120	58.7	70.3	80.1	91	35.6
3	4.6	1	73.1	112	116.7	58.2	68.3	79.5	88.7	35.6
3	5	1	73.7	103.6	108.3	55.3	65.3	74.9	84	35.6
3	5	1	74	101	108.7	53.8	65.3	73	83.7	35.6
3	4.9	1	74.2	100.8	112	53.5	66.3	72.8	85.7	35.6
3	4.9	1	74.3	99.2	110.7	52.8	65.7	71.6	84.7	35.6
3	4.9	1	74	95.7	105.7	51.3	63.7	69.4	81	35.7
3	4.9	1	73.6	91.4	102.7	49.4	62	66.9	79.3	35.6
3	4.9	1	73.2	90.2	102.7	48.7	62	65.8	79.3	35.7
3	4.4	1	73	87.3	95.7	47.6	57	64.1	73.7	35.7
3	4.8	1	73.5	84	94	46.1	56.7	62.1	73.3	35.7
3	4.7	1	73.4	83.5	95	46	57.3	61.5	73.3	35.7
3	4.7	1	73.7	84.7	95.7	46.4	57	62.5	74	35.7
3	4.7	1	73.3	83.8	94.7	45.6	56.7	61.7	74.3	35.7
3	5.5	1	74	86.2	99.7	46.8	58.3	63.1	76	35.7
3	4.8	1	73.8	90.7	105	48.5	60	65.6	78.3	35.7
3	5	1	73.1	93.8	105.7	49.7	61	67.7	79.7	35.7
3	4.5	1	73	97.2	111.3	51.4	63	69.7	82	35.7
3	4.5	1	73.2	97.6	111.3	51.5	62.7	70	82	35.7
3	4.4	1	73.6	98.1	110.3	51.5	62.7	70.2	81.7	35.7
3	4.5	1	73	96.9	108.7	50.8	62.7	69.2	80.7	35.7
3	4.6	1	73	93.5	106.3	50.1	61.7	67.8	80	35.7
3	4.4	1	73.2	94.7	109.7	50.5	62.3	68.4	81.3	35.7
3	4.8	1	73.2	91.6	99.3	49.2	59	66.5	76	35.7
3	4.9	1	73.9	87.8	98	47.8	58	64.2	75	35.7
3	4.9	1	74	86.9	98.7	47.2	58.3	63.8	75.3	35.7
3	3.1	1	73	102.6	113.7	53.3	66.3	72.6	85	35.7
3	1.8	1	73	101.2	109.3	52.4	63	71.5	80.3	35.7
3	1.4	1	70.6	112	113	56.6	65.3	77.8	82.3	35.7
3	1.9	1	69.2	117.9	130.3	59.8	75	82.2	95.7	35.8
3	3.9	1	69.1	112.5	113.7	58.3	69.3	79.7	88	35.8
3	4.1	1	70.9	118	132	60.9	76.7	83.3	99	35.8
3	3.8	1	71.9	118.7	135	61.6	76.3	83.4	100.3	35.8
3	3.4	1	72.7	116.2	134.7	59.3	75	81	98	35.7
3	2.4	1	72.5	120.5	142	60.3	77	82.8	101.7	35.7
3	1.3	1	75.7	120	139.7	59.6	73.3	82.3	97.3	35.8
3	1.2	1	71.5	126.6	149.3	62.2	78.3	86.3	104	35.8
3	1.6	1	70.1	133.3	154.7	64.9	82.3	90.3	108.3	35.8
3	2	1	72.4	135.4	154.3	66	83	91.6	109.7	35.8
3	2.1	1	71.5	133.8	155	65.3	82	90.6	109	35.8
3	1.6	1	70.4	138.2	162	66.8	84.7	92.7	112.7	35.8
3	1.8	1	70	138.7	160.5	67	84	93.1	111.5	35.8
3	2.1	1	69.6	141.7	151	69	80.7	95.8	105.7	35.8
3	2.4	1	70.1	139.4	153.3	68.4	82.7	94.5	108.7	35.8
3	2.1	1	70.8	138.3	153.3	68	80.7	93.9	106.7	35.8
3	1.7	1	69.3	143.9	162.3	70	84	97.1	112	35.8
3	1.7	1	69.1	144.6	165.7	70.4	85.7	97.5	114.3	35.8
3	1.7	1	71.1	148.5	169.7	72.2	88	100.1	116.7	35.8
3	1.4	1	70.9	150.8	173.7	73.1	88.3	101.5	118.3	35.8
3	1.7	1	71.5	154.6	177	74.7	91.7	103.9	121.7	35.8
3	2.3	1	68	151.9	175.3	73.7	91.3	102.3	122	35.7
3	2.4	1	69.2	151.3	174	72.9	90.7	101.7	121	35.7
3	2.1	1	69.9	146.3	168.7	70.9	87	98.8	117	35.7
3	2.2	1	69.3	142.7	163.7	69.1	86.3	96.6	114.3	35.7
3	3.1	1	69.4	134.1	151.3	66.8	82.7	92.2	109	35.8
3	3.6	1	69.3	127	140.3	64.2	78.7	88.2	103	35.8
3	4.5	1	69.9	116.5	125.3	60.7	73.3	82.7	95	35.8
3	4.3	1	70.3	116.9	134.7	60.5	76.7	82.5	100	35.8
3	4.9	1	72.2	110.8	120.3	59.1	71.7	79.7	91.7	35.8
3	5.2	1	73	114.4	126	61	74	82.1	95	35.8
4	2.1	1	58.4	89.9	115.7	60.6	60.3	71.9	79.7	NA
4	2	1	59.9	90.1	115	59.2	59.7	70.7	79	NA
4	2	1	58.3	88.6	111.3	57.7	57	69.1	75.7	NA
4	2	1	58.9	86.3	109	56.1	56.7	67.2	74.3	NA
4	2.1	1	57.7	84	94.7	56.8	53.7	67.1	70.3	NA
4	1.9	1	57.2	83.1	108	53.2	52.3	64.2	72	NA
4	1.8	1	56.8	82.2	107.7	51.6	53	62.6	72.3	NA
4	1.8	1	56.2	81.2	105.7	49.3	52.3	60.7	71	36.5
4	1.8	1	57.7	82.2	104	48	51.7	60.3	69.3	36.5
4	1.9	1	56.4	83.6	106	47.1	52.7	60	70.3	36.6
4	2.1	1	56.6	84.9	105.7	46.3	53	59.4	71.3	36.6
4	1.8	1	56.1	87.2	107.3	46.8	54	60.5	72.7	36.6
4	1.9	1	59	90.5	109.7	48.6	56.3	62.5	74.7	36.6
4	1.9	1	56	92.7	112	49.2	58	63.9	76	36.6
4	1.8	1	56.5	96.9	116.3	51.6	60.7	66.8	80.3	36.6
4	1.9	1	55.8	98	117	52	60.7	67.6	80.7	36.6
4	1.8	1	56.2	102	121	54.1	62.7	70.2	83	36.6
4	1.5	1	58.1	105.2	120	53.1	60.7	70.3	81.7	36.6
4	1.5	1	58	100.2	115	50.6	58.3	66.9	78	36.6
4	1.4	1	57.8	95.1	109.7	48.3	56	63.3	74.7	36.6
4	1.4	1	60.3	92.3	106.3	46.6	55.3	61.3	72.3	36.6
4	1.4	1	61.1	89	103.3	44.6	53	58.8	69.7	36.6
4	1.4	1	62	86.3	101.3	44	53	57.6	69	36.6
4	1.5	1	56.3	84.8	99.3	43.4	52.3	56.7	68	36.6
4	1.5	1	56.1	83.9	97.7	43.4	51.3	56	66.7	36.6
4	1.4	1	55	81.6	97	42.3	50.3	54.7	66	36.6
4	1.2	1	55.7	85.8	102.7	44.9	53	57.8	70	36.7
4	1.5	1	59	93.6	109.7	49.4	58.3	63.8	76.3	36.7
4	1.2	1	61.1	99	113.3	52.1	60.7	67.6	78.7	36.7
4	1.3	1	58.6	103.4	118	54.5	64	70.5	83	36.6
4	1.1	1	60.2	104.7	118.3	54.7	63.7	71.2	82.3	36.6
4	1.2	1	61.7	106.3	120.7	55.4	65	72.3	84.3	36.6
4	1.2	1	60.6	107.5	121.5	55.9	65	73.1	85	36.6
4	1.8	1	73.9	82.6	100.7	38.5	52.7	53.9	70	36.7
4	1.8	1	73.5	85.5	103.7	39.7	54	55.4	72.3	36.7
4	1.9	1	73.5	81.9	108.3	40.5	56.7	55.2	75.7	36.7
4	2.9	1	77.1	84.2	104.7	43.8	58.3	58.2	74.7	36.7
4	2.5	1	76.1	96.2	114	45.2	60	63.3	80	36.7
4	2.1	1	74	99.4	117.3	46.7	61	65.5	82.3	36.7
4	1.9	1	73.8	103.7	121.7	49.7	64.7	69.1	86	36.7
4	1.9	1	73	113.4	131	55.4	70	76.3	93.3	36.7
4	2.2	1	75.7	121.9	139.7	59.9	75.7	82.7	100.7	36.7
4	2.1	1	75.3	126.3	144.3	61.8	76.3	85.8	103	36.7
4	2	1	75	125.2	141.3	61.5	75.7	84.8	101.7	36.6
4	1.9	1	71.4	126.8	141.7	62.1	75	85.7	100.7	36.6
4	1.9	1	76	131.3	145.3	65.4	77.3	89.9	104.3	36.6
4	1.5	1	71.5	129.5	144.3	62.6	74.7	87	101	36.6
4	1.7	1	78.6	133.3	145.3	65.7	77	90.7	103	36.7
4	1.8	1	80.4	135.3	149	64.7	77.3	91	106	36.6
4	0.7	0	73.9	105	113.7	59.2	66.3	75	81.7	36.3
4	0.7	0	74	101.8	110	57.8	65.3	72.8	79.7	36.3
4	0.6	0	72.4	98.4	106.3	56.6	63.7	70.7	77	36.3
4	0.6	0	72.4	97.3	105.3	56.4	63	70	76	36.3
4	0.6	0	72.3	94.3	102.7	54.7	60	68	73	36.3
4	0.6	0	72.3	94.1	103.7	54.7	65.3	68	78	36.4
4	0.6	0	72	93.6	101.3	54.5	61	67.6	74.7	36.4
4	0.6	0	72	94.8	102.3	55.5	61.7	68.6	75	36.4
4	0.6	0	72	93.3	101	54.4	60.3	67.4	73.7	36.3
4	0.6	0	72	93	100.7	54.1	60.3	67	73.3	36.3
4	0.6	0	71.4	92.6	100.7	53.7	60	66.6	73.3	36.3
4	0.6	0	70.6	92.3	100.7	53.2	60	66.6	73.3	36.3
4	0.6	0	70.9	91.7	100.3	53	59.7	66	73	36.3
4	0.6	0	71	91.1	99.7	52.8	59.7	65.5	72.7	36.3
4	0.6	0	70.3	89.4	98	51.9	59	64.4	71.3	36.3
4	0.6	0	70	89.3	98.3	51.7	58.7	64.2	71.7	36.2
4	0.6	0	70	90.4	98.7	52.7	59.7	65.2	72.3	36.4
4	0.6	0	69.2	90.8	99.7	52.5	59.3	65.1	72.3	36.3
4	0.6	0	70.7	89.6	99	51.1	58	63.9	71	36.3
4	0.6	0	79.7	89.1	99.7	51	58.7	63.8	72	36.3
4	0.7	0	69	90.6	94	51.9	59	65.1	73.7	36.3
4	0.7	0	67	90.8	100.7	51.8	58.7	64.8	72.7	36.3
4	0.7	0	69.5	93.5	104	53.5	60	66.8	74.7	36.3
4	0.7	0	72.4	90.5	101.3	52.1	59	65.2	73.7	36.3
4	0.7	0	73.2	93.9	104.7	53.1	59.7	67	75.7	36.3
4	0.7	0	72.2	94.8	104.7	53.1	59.7	67.2	75.3	36.3
4	0.8	0	71.1	88.8	100.7	48.5	57	62.5	72	36.3
4	0.7	0	70.4	86.2	97.3	48.1	56.7	61.1	71	36.2
4	0.8	0	71.3	92.4	104.7	51	60	65.5	76	36.3
4	0.8	0	71.9	91.7	101.3	51	58	65.2	73.3	36.3
4	0.7	0	72.1	84.6	94	47.6	54	60	68	36.3
4	0.8	0	82.8	102.3	102.3	49.6	52.7	68.8	71.3	36.7
4	0.8	0	78.9	104.8	100	50.7	56	70.4	77	36.7
4	0.9	0	79.3	102.4	96.3	49.8	54.7	69.1	76	36.7
4	0.8	0	78.8	103.7	115.7	50.2	56.3	69.8	78.3	36.7
4	0.8	0	77.4	108	118.3	52	60.3	72.5	81.7	36.8
4	0.8	0	77.9	109.8	120	53.2	61.7	73.9	82.7	36.8
4	0.9	0	77.4	111.5	122.3	53.8	62.7	74.8	83.3	36.8
4	0.9	0	77	109.9	120.3	52.8	62	73.6	82.7	36.8
4	0.8	0	76.5	109.1	118.7	52.7	61.7	73.3	82.3	36.8
4	0.8	0	75.1	112	120.7	55.8	63.7	75.8	83.7	36.8
4	0.7	0	75.3	113.1	122	58.4	65.3	77.5	84.7	36.8
4	0.8	0	78.2	112.7	121.3	58.4	65	77.2	84	36.8
4	0.7	0	74.2	111.3	119.7	58	65.7	76.8	84.3	36.8
4	0.7	0	76.9	111.2	119.3	57.9	65	76.5	84	36.8
4	0.7	0	74.6	110.5	119.7	57.3	64.7	75.9	84	36.8
4	0.7	0	74.7	111.4	120	57.9	65.7	76.7	85	36.8
4	0.8	0	74.1	108.5	117.7	56.4	64.7	74.7	83.3	36.8
4	0.7	0	74.9	105	114.3	55	63	72.5	81	36.8
4	0.7	0	74.6	110.4	118.3	58.4	65.7	76.8	84.3	36.8
4	0.7	0	75	113.7	121.7	59.2	67.7	78.4	86.3	36.8
4	0.8	0	75.4	111.2	120.7	57.9	66	76.7	85.3	36.8
4	0.7	0	76.9	109.8	118	57.6	65.3	76	84	36.8
4	0.8	0	76.8	108.7	117.7	56.7	65	74.7	83.3	36.8
4	0.7	0	75.6	111.7	119.7	58.6	65.7	77.3	84.7	36.8
4	0.7	0	75.1	111	121.5	57.3	66.5	76.5	86.5	36.2
4	0.8	0	78.7	140.5	130.3	73.6	78.7	98.1	99	36.8
4	1.2	1	80.4	160.3	153.3	82	88.3	111.9	114.3	36.9
4	1.4	1	78.6	152.3	146.3	75.5	83.3	104.2	107.7	36.8
4	1.1	1	78.1	139.5	133.3	68.3	76.3	93.8	97.3	36.9
4	0.9	0	76.7	129.3	124	64.5	71.3	87.9	91	36.9
4	0.8	0	76	120.5	116.7	61.5	68	82.9	86	36.9
4	0.8	0	75.7	112.9	109.3	58.3	65	78.3	81.3	36.9
4	0.7	0	75	105	103.7	55.2	62	73.5	78	36.9
4	0.8	0	75.3	100.3	97.5	53.8	58	70.9	73	36.9
4	0.8	0	75.9	100.3	102	50.8	59.3	69.2	75.3	36.9
4	0.8	0	77.1	102.3	104	51	59.7	70.2	76.7	36.9
4	0.8	0	79.8	104.6	106	51.6	60.3	71.4	78	36.9
4	0.8	0	79.6	107.3	108.3	52.3	61	72.9	79.7	36.9
4	0.8	0	78.2	104.1	105.7	50.9	60	70.6	77.3	36.9
4	0.8	0	76.8	106.7	108.3	53	61.7	72.5	79.3	36.8
4	0.7	0	77.1	109.3	109.7	54.9	63.3	74.5	80.3	36.8
4	0.7	0	78	109.1	109.7	55.7	64	74.9	80.7	36.8
4	0.7	0	76.2	93	105.3	54.1	64.3	67.5	78	36.8
4	0.7	0	74.4	106.3	108	55.1	63	73.9	79.7	36.8
4	0.7	0	75.6	110.2	111.7	56.9	65	76.5	82.3	36.8
4	0.7	0	75.5	111.8	112.3	57.9	65.7	77.7	83.3	36.8
4	0.7	0	74.7	110.2	111	57.1	65.3	76.4	82	36.8
4	0.7	0	74	108	108.3	55.8	64	75	80.3	36.8
4	0.7	0	73.9	102.8	103.7	52.2	60.7	70.9	76.7	36.8
4	0.8	0	75.1	106.5	108	52.8	62.3	73	79.7	36.8
4	0.8	0	75.4	106.8	108.3	51.9	61.3	72.3	79	36.8
4	0.8	0	75.8	105	107.7	50.6	60.3	70.9	78	36.8
4	0.9	0	75.1	102.9	106	50.5	59.7	69.8	78.7	36.8
4	0.8	0	75.3	107.5	113	52.5	63.7	72.9	82.7	36.8
4	0.8	0	75.4	107.3	110	52.2	62.7	72.6	80.7	36.8
4	0.8	0	74.4	111	113.3	55.1	65.3	75.8	83.3	36.8
4	0.7	0	73.2	109.5	111.3	55.6	65	75.2	82.7	36.8
4	0.7	0	72.5	113.7	114.3	58.5	67	78.6	84.7	36.8
4	0.7	0	72.2	114.2	115	58.5	67	78.8	85	36.8
4	0.7	0	72.6	111.8	113.3	57.5	66.3	77.2	84	36.8
4	0.7	0	71.8	108.8	106	56.9	54	76.2	71	36.8
4	0.7	0	71.6	109.9	95.7	57.4	61	76.5	72.7	36.7
4	0.7	0	71	108.3	97	56.8	59	75.7	72.7	36.8
4	0.7	0	71.9	117.3	112.7	61.5	63.3	81.8	79	36.8
4	0.7	0	72.9	130.3	125	67.8	68.3	90.5	86	36.8
4	0.8	0	73.4	135.6	131.3	70.3	73	94.5	92	36.8
4	0.8	0	74.7	141.5	134	72.5	75.7	98.3	96.3	36.8
4	0.8	0	74.2	140	134	71.2	75	97	96.3	36.8
4	0.8	0	75.5	142.3	135.7	70.8	76.3	97.6	98.3	36.8
4	0.8	0	72.5	123.5	124.7	61.2	68.3	84.5	88.7	36.8
4	0.9	0	73.5	116.3	119.3	57.3	65.3	79.7	85	36.7
4	0.8	0	74.4	110.6	114.3	53.9	62.7	75.2	81	36.8
4	0.8	0	73.4	106	111	52.1	61	72.3	78.7	36.7
4	0.8	0	73	101.4	107.3	49.7	59.3	68.8	76	36.7
4	0.8	0	72.6	96.5	103.3	48	57.7	66.2	74	36.7
4	0.9	0	72	96.3	103.3	47.9	57.3	66	73.7	36.7
4	0.9	0	72.3	94.1	101.3	47	56.7	64.4	72.7	36.7
4	0.9	0	71.7	93	100.3	47	56.3	64	72	36.7
4	0.8	0	70.9	94.6	102	49.1	57	65.6	72.3	36.7
4	0.7	0	71.1	95.1	102.7	49.2	57.3	65.9	72.7	36.7
4	0.7	0	71	94.2	103	50.1	57.5	65.4	72.5	36.7
4	0.8	0	70.9	96.9	104.7	50.3	57.3	66.9	73.7	36.7
4	0.8	0	70.9	99.3	107	50.9	59.3	68.2	75.7	36.7
4	0.8	0	70.4	98.8	106.3	50.7	59.3	68.1	75.3	36.7
4	0.7	0	70.4	99.4	106.7	51.3	60	68.6	76	36.7
4	0.8	0	70.3	99.8	107	51.6	60	69.2	76.3	36.7
4	0.7	0	69.5	100.1	107	52.6	61	69.7	76.7	36.7
4	0.7	0	70.8	99.5	106.3	52.1	60.7	69.2	76.3	36.7
4	0.7	0	70.4	97.9	105.3	51.6	60.3	68.3	75.7	36.7
4	0.7	0	70.4	98.8	105.7	51.6	60	68.6	76	36.7
4	0.7	0	70.7	98.8	106.3	51.5	60	68.6	76.3	36.7
4	0.7	0	70.6	99.4	106.3	51.9	60.3	69.2	76.7	36.8
4	0.8	0	71	99.5	107.3	51.7	61	69	77.3	36.8
4	0.7	0	71.4	99.5	106.7	52	60.7	69	76.7	36.8
4	0.7	0	73.2	100.4	107.7	52.5	61.7	70.1	77.7	36.8
4	0.8	0	73	100.8	107.7	52.8	61.7	70.1	78	36.8
4	0.7	0	72.2	98.5	105.7	51.9	60.7	68.7	76.7	36.8
4	0.7	0	72	98.3	105.5	51.7	60.5	68.5	76.5	36.8
4	0.5	0	80.3	89.7	91.7	50.3	58.3	64.9	70	36.7
4	0.5	0	80.4	90.5	92	51.1	58.7	65.7	70.7	36.7
4	0.6	0	80.4	98.3	100.7	55.1	63.3	70.8	77	36.7
4	0.5	0	79.7	91.2	95.3	51.6	60.7	66.1	73	36.7
4	0.6	0	79.8	90.5	94.3	51.2	60.3	65.5	72.3	36.7
4	0.6	0	79.3	90.9	95	50.6	60	65.7	72.7	36.7
4	0.6	0	78.6	90	94.7	50.4	59.7	65.1	72.3	36.7
4	0.5	0	79.1	84.7	89.7	49.2	58	62.1	69	36.7
4	0.5	0	79.1	85.9	90	48.1	58	62.6	69.7	36.7
4	0.6	0	78.2	88	93	49.4	58.7	63.7	71.3	36.7
4	0.5	0	78.8	84.5	89.7	49.3	58.3	62.3	69.7	36.7
4	0.5	0	79.4	88.6	92	51	59	64.8	71	36.7
4	0.6	0	79	88.8	93.7	50.4	59.7	64.4	72	36.7
4	0.6	0	78.1	88.7	93.3	50.2	59.3	64.4	71.7	36.7
4	0.6	0	78.3	84.7	91	48.4	58.3	61.7	69.7	36.7
4	0.5	0	82	83.5	86.3	49.6	57	62.1	67.3	36.7
4	0.5	0	81.3	82.9	88.7	49.3	58	61.6	69	36.7
4	0.5	0	82.2	79.5	85	48	57	59.3	67	36.8
4	0.6	0	82.6	91.6	80	49.5	59	65	67.3	36.8
4	0.6	0	82	90.6	80.3	50	59	64.8	68	36.8
4	0.7	0	81	91.6	83	47.9	60	63.8	69.3	36.8
4	0.7	0	80.5	87.1	81	47	58.7	61.6	68	36.8
4	0.7	0	81	87.3	81	47.2	58.7	61.9	67.7	36.7
4	0.7	0	80.1	86.7	79.7	46.8	57.7	61.5	67	36.7
4	0.8	0	79.9	87.5	80.7	47.3	58.3	62.1	67.3	36.7
4	0.8	0	79.6	86.8	80.7	46.5	57.7	61.4	67.7	36.7
4	0.8	0	79.1	84.9	78	45.7	56.7	60.2	65.7	36.7
4	0.8	0	79.4	84.7	76.7	45.6	56	60.1	64.7	36.7
4	0.8	0	78.8	85.1	77	45.7	55.7	60.1	64.7	36.7
4	0.8	0	78.9	83.4	76.3	44.9	55.3	59	64	36.7
4	0.8	0	79.1	81.3	75	44.1	55	58	63	36.7
4	0.8	0	78.9	82	75.3	44.3	54.7	58.2	63.3	36.7
4	0.8	0	78.7	81.8	75.7	44.3	55	58	63.3	36.7
4	0.8	0	78.6	80.4	74.3	43.6	54.3	57.3	62.7	36.7
4	0.8	0	78.8	80.6	75	43.8	54.3	57.4	63	36.7
4	0.8	0	78.5	80.6	75.7	43.4	54.7	57.3	63	36.7
4	0.8	0	78.5	82.4	76.3	44.7	55.3	58.6	64	36.7
4	0.8	0	78.1	86.6	79	46	56.7	61	66	36.7
4	0.9	0	77	89.8	82.3	46.3	57.3	62.2	67.7	36.7
4	0.8	0	77.5	91.5	82.7	47.7	58.3	63.8	68.3	36.7
4	0.9	0	77.7	93.6	85	47.6	58.7	64.3	69.7	36.7
4	0.8	0	78.4	88.5	82.7	47.2	58.3	61.9	68.3	36.7
4	0.8	0	79.2	90	82	47	57.7	62.6	67.3	36.7
4	0.8	0	78	96	85	49.5	59	66.2	69.7	36.7
4	0.8	0	77.6	99.4	89.3	50.9	60.7	68.3	72.3	36.7
4	0.8	0	78	99.8	91	50.8	61	68.2	73	36.7
4	0.9	0	78.9	129.1	121	63.8	74	86.9	92.7	36.7
4	0.8	0	77.9	123	117	59.7	71.3	81.9	89	36.7
4	0.8	0	78	118.8	112.3	57.5	69	79.1	86	36.7
4	0.9	0	77.7	111.4	106	53.9	65.7	74	81.3	36.7
4	0.9	0	79.1	103.5	97.7	50.4	62	69.1	75.7	36.7
4	0.9	0	80.4	98.5	92	48.4	60	66.2	72.7	36.7
4	0.8	0	79.8	97.8	91.3	47.5	60	65.9	72.3	36.7
4	0.9	0	80.5	95.9	95	47.8	60.7	64.9	74.3	36.7
4	0.9	0	80.8	96.7	94.7	48	60.3	65.4	73.7	36.7
4	0.9	0	80	94.8	93.3	47.2	60	64.2	73	36.7
4	0.8	0	79	94.8	91.7	47.4	59.3	64.3	72.3	36.7
4	0.9	0	79	94	92	47.1	59.3	63.9	72.3	36.7
4	0.8	0	79	94.2	92	47.5	59.7	64.3	72.3	36.7
4	0.8	0	78.8	94.7	92.3	47.8	59.7	64.1	72.3	36.7
4	0.8	0	77.8	95.1	92.7	47.9	59.7	64.3	72	36.7
4	0.8	0	78	96.7	94.7	49	61	65.9	74	36.7
4	0.8	0	78	97.8	96.3	49.4	61.7	66.5	75.3	36.7
4	0.8	0	78	99.4	97.3	50	62	67.2	75.7	36.7
4	0.9	0	81.3	94.3	80	51.3	60.3	66.8	68.7	36.5
4	0.9	0	81.3	96.2	80.3	52.1	60	67.9	69	36.5
4	0.8	0	81.1	98.4	81.3	52.9	60.3	69.1	69.3	36.5
4	0.8	0	81.4	101.3	82.3	54.2	61	70.9	70.3	36.5
4	0.8	0	80.9	98.3	85.3	52.1	62	68.5	71.7	36.5
4	0.8	0	81.3	93.9	84.7	50	61.3	65.9	70.7	36.5
4	0.8	0	81.7	96.7	81	51.9	59.3	68.3	68.3	36.5
4	0.8	0	82.2	96	83.3	51.3	60.7	67.7	70	36.5
4	0.8	0	83.2	90.3	85.3	48.9	61	64.6	71	36.5
4	0.9	0	83.2	89.4	81	49	58.7	64	68	36.5
4	0.9	0	82.9	91.9	81.7	50.3	59	65.6	68.7	36.6
4	0.8	0	83	94.7	84	51.3	59.7	67.3	69.7	36.6
4	0.8	0	82.3	96.8	86.3	52.1	61	68.3	71.7	36.6
4	0.8	0	83	101.4	89	54.2	62	71	72.7	36.6
4	0.8	0	82.2	107.3	92.3	56.7	63.7	74.8	75	36.6
4	0.8	0	82.3	113.5	97	59.2	66.3	78.3	78.7	36.6
4	0.8	0	82.3	119.4	102	61.7	69	81.9	82.3	36.6
4	0.8	0	82.1	124.2	106.3	63.2	71	84.5	85	36.6
4	0.8	0	82.1	129.2	110	65	73	87.2	88	36.6
5	7.3	1	64.1	91.4	88.7	44	48.3	62.8	65	36.2
5	7.4	1	61.2	88.5	86.3	44.7	49.7	61.7	64.7	36.2
5	6.5	1	60.4	94.2	91.3	46.7	50.7	64.9	67.3	36.2
5	6.3	1	59.6	95.5	93	47	51.7	65.2	68.3	36.2
5	6.6	1	57.7	97.6	99	48.1	54	66.9	72	36.2
5	6.9	1	63	98.8	100	48.2	54.3	67.3	72.3	36.2
5	6.7	1	59.5	95.3	94.7	46.4	51.7	65.1	69	36.2
5	6.9	1	60.2	95.5	96.3	46.3	52.3	65.1	69.3	36.1
5	7.1	1	54.7	92.2	90.3	45.3	50.3	63.2	66.3	36.1
5	6.8	1	55.2	87.5	85.3	43	48	59.9	63	36.1
5	7.6	1	56	82.9	83.7	41	47.3	57	62	36.1
5	7.5	1	56.5	77.6	77.3	38.3	45	53.6	58	36.1
5	7	1	57.5	76.2	76.3	37.6	44.7	52.3	57	36.1
5	7.3	1	57.8	72.1	74.3	35	43.3	49.1	55.3	36.1
5	6.9	1	59.6	75.5	77.3	37.4	44.7	51.9	57.3	36.1
5	5.6	1	59.3	81.7	81	40.1	45.7	55.9	59.3	36.1
5	6	1	57.2	84.5	85.3	41	47.7	57.5	62.3	36
5	5.8	1	56.5	96.5	99	43.3	51.7	62.8	70	35.8
5	5.7	1	56.5	96.9	99	43.4	52	62.8	70	35.8
5	5.9	1	56.5	94.3	98	42.3	51	61.2	69.3	35.8
5	5.4	1	56.4	95.5	100.3	42.8	52	61.9	69.7	35.8
5	6.3	1	56.2	91.9	96.3	41.5	50.3	59.9	68	35.8
5	5.4	1	56.1	92.4	97.3	41.7	50.7	59.8	68	35.8
5	5.6	1	56.1	91.4	96.3	41	50	59.2	67.7	35.8
5	5	1	56.8	94.7	100	42.7	51.7	61.3	69.7	35.7
5	6.5	1	56.8	91.7	98.7	41.4	51	59.6	69	35.8
5	4.7	1	56.3	93.7	98.3	41.7	50.3	60.2	68.7	35.8
5	6	1	57	92.3	100	41.1	50.7	59.6	69.3	35.8
5	5.8	1	56.7	90.8	97	40.6	50.3	58.6	68	35.7
5	6.2	1	56.7	87.5	94.3	40	49	57	66	35.8
5	5.5	1	56.8	90.7	94.7	40.8	49.3	58.6	66.7	35.8
5	5.9	1	57	90.1	97.7	40.6	49.7	58.4	67.7	35.8
5	6.3	1	56.6	86.4	93.5	39.1	48	56.1	65.5	35.8
5	6.9	1	57.5	112.5	111	49.4	55.3	72.5	76.7	35.8
5	6.6	1	58.2	113.5	114	49.2	56.7	72.2	77.7	35.8
5	6.9	1	58.7	111.9	113.3	48.7	55.7	71.6	77	35.8
5	7.3	1	58.9	108.3	109	47.6	54.3	69.7	74.3	35.8
5	7	1	58.8	107.7	109.3	47.6	54	69.3	74.7	35.8
5	6.9	1	58.7	106.4	107.7	47.4	53.7	68.9	73.7	35.8
5	6.4	1	59	107.2	108.7	47.5	53.7	69	74	35.8
5	6.3	1	59.3	106.9	108.7	47.6	54	68.9	74.3	35.8
5	6.6	1	59	105.3	108.7	47.1	54	68	74	35.8
5	6.5	1	59.1	104	108	46.5	54	67.3	73.7	35.9
5	6.2	1	60	105.9	107.7	47.1	53.7	68.2	73	35.9
5	6.8	1	59.7	103.6	107.3	46.6	53.3	67.2	73.3	35.9
5	6.7	1	59	103.4	106.7	46.7	54	67.2	73	35.9
5	6.5	1	60.5	103.7	105.7	47	53.7	67.5	73.3	35.9
5	6.6	1	60.6	102.9	107	46.4	54	66.9	73.3	35.9
5	5.9	1	59.3	104.5	109.3	47	54.3	67.7	74.3	35.9
5	6.3	1	58.2	100	95	44.6	49.3	64.8	67.3	36.1
5	6.6	1	58.1	101	99.7	44.4	50	65	68.7	36.1
5	6	1	58.1	100.9	97.7	44.7	49.3	65	68	36.1
5	6.8	1	57.7	100.3	99.7	44.4	49.7	64.7	68.3	36.1
5	6.4	1	58.1	100.9	98.7	44.5	49.7	64.9	68	36.1
5	6.4	1	57.9	101	98.7	44.3	49.3	64.7	67.7	36.1
5	6.3	1	58	100.6	100.7	43.8	49.7	64.2	68.3	36.1
5	6.5	1	57.9	99.4	98	43.6	49	63.6	67.3	36.1
5	7	1	57.8	97.2	97.7	42.8	49	62.5	67.3	36.2
5	6.3	1	57.7	100.3	99	43.9	49.3	63.9	68	36.2
5	6.6	1	58.4	100.6	101.7	44	50	64.3	69.3	36.2
5	6.6	1	57.6	98.3	98.3	43.1	49	62.9	67.7	36.2
5	6.7	1	62.1	100.4	101.7	43.8	49.7	64.2	68.7	36.2
5	7	1	58.3	99.7	101	43.9	50.3	64	69	36.2
5	6.9	1	57.9	98.9	98.3	43.4	49	63.4	67.7	36.2
5	7	1	58.7	97.7	100.3	43.1	50	62.8	69	36.2
5	7.4	1	67.5	95.9	95	42.4	49.7	61.9	67	36.4
5	7	1	67	94.9	93.3	41.7	48.7	60.9	65.3	36.3
5	7.5	1	67	92.5	92.3	40.4	48.7	59.4	65	36.3
5	7.7	1	66.6	89.9	90	40	48.3	58.3	64.3	36.3
5	7.6	1	66.9	88.8	90	39.7	48	57.8	64	36.3
5	7.3	1	66.7	89.7	92	40	48.7	58.2	65	36.3
5	7.1	1	67	91.1	95	40.6	50	59	66.7	36.3
5	7.5	1	66.8	90.4	95	40.5	50.7	58.8	67.3	36.2
5	7.2	1	67	91	95.7	40.7	50.7	59	67.7	36.2
5	7.3	1	67.1	91.5	97.7	40.9	51	59.3	69	36.2
5	7.5	1	67.2	91.1	97	40.7	51.7	59.1	68.3	36.2
5	7.6	1	67	90.9	97	40.7	51.3	59.2	68.7	36.3
5	7.3	1	68	91.2	96.7	40.8	51.3	59.3	68.3	36.3
5	7.6	1	68	91.4	98	40.9	51.7	59.4	69.3	36.3
5	7.4	1	68	91.8	99	41	52.3	59.7	70	36.3
5	7.4	1	68	92.2	99.3	41.2	52.3	59.7	69.7	36.3
5	7.1	1	68.8	90.6	95	40.7	50.3	58.7	66.7	36.4
5	7.5	1	69	88	92.7	40.3	50	57.7	66	36.4
5	7.5	1	69	87.7	93	40	49.7	57.4	65.7	36.4
5	7.3	1	69	88.5	93	40.3	50	58.2	66.3	36.4
5	7.3	1	69	89.5	93	40.5	50	58.5	66.3	36.4
5	7.4	1	69.6	89.2	96.7	40.3	51	58.2	67.3	36.4
5	7.6	1	69.8	88.3	93.7	40.2	50	58.1	66.3	36.4
5	7.6	1	69.6	88.9	94.3	40.4	50.7	58.4	67.3	36.4
5	7.1	1	69.2	90.9	95.7	40.7	50.7	59.1	67.7	36.4
5	7.6	1	69.8	88.4	95.3	40.2	50	58.1	67.3	36.4
5	7.3	1	69.3	89.6	94.3	40.5	49.7	58.5	66.3	36.4
5	7.2	1	70	90.8	98.3	40.6	51	59	68	36.4
5	7.6	1	69.7	88.1	93.7	40	49.7	57.8	66	36.4
5	7.2	1	69.5	89.3	94	40.5	50.3	58.4	66.7	36.4
5	6.6	1	70.3	93.2	98.7	42.1	51.3	60.7	68.7	36.4
5	7.1	1	71.3	93.5	102	42.2	53.5	61.2	71.5	36.4
5	7.4	1	72	99.1	102	44.3	52	64.5	71	36.4
5	7.1	1	72	98.3	102.3	43.5	52	63.7	71	36.4
5	5.8	1	72.6	102.5	108	44.8	53	65.3	72.7	36.4
5	5.8	1	73.5	102	107	45	53.3	65.5	73	36.4
5	6.5	1	73.1	101	108.7	44.6	53.7	65	73.7	36.4
5	6.8	1	73.8	98.5	104	43.9	52.3	63.9	71.3	36.4
5	6.7	1	73.8	98.5	105.3	43.4	52.7	63.5	72	36.4
5	6.7	1	73	95	100.3	42.2	51	61.3	69.3	36.4
5	7	1	73	91.9	97.3	41.2	50.3	59.9	68	36.4
5	6.2	1	72	92.2	98.7	41.1	50.3	59.7	68	36.4
5	6	1	72	91.3	97.3	41	49.7	59.2	67.7	36.4
5	6.6	1	72	89.1	93.3	39.4	48.7	58.3	66	36.3
5	NA	NA	70.9	88.3	88	39.8	48.3	58	63	36.4
5	NA	NA	70.4	90.2	83.3	40.6	40.7	59.1	57.7	36.4
5	NA	NA	70.2	87.9	87	39.9	46.3	57.9	62.3	36.3
5	NA	NA	70	87.5	88.7	39.8	47	57.7	63.3	36.3
5	5.4	1	74	91.3	97	41.7	47.7	60.6	67.3	36.1
5	5.2	1	74	87.1	91.3	39.9	45.3	58	63.7	36.2
5	5.1	1	74	84.1	88.3	38.7	44	56.1	62	36.2
5	4.8	1	74	81.4	86	38	43.3	54.7	60.3	36.2
5	4.6	1	74	89.3	87.7	42.6	45.3	60.7	62.3	36.2
5	5	1	73.5	103.3	112.3	48.3	56	69.4	77.7	36.2
5	5	1	73.4	99.5	108	45.9	53.3	66.6	75.3	36.2
5	5	1	73.6	93.8	101	42.7	50.3	62.4	70.7	36.2
5	5	1	73.9	90	96.3	41	48.3	59.9	68	36.2
5	5.1	1	73.2	86.5	91.7	39.4	46.7	57.9	65	36.3
5	5	1	73	85.7	91	38.6	46	56.9	64	36.3
5	5	1	73	85.7	91.7	38.7	46.3	56.9	64.3	36.2
5	5	1	83	85.4	90.7	38.6	46.3	56.7	64.3	36.2
5	5	1	73	87.8	93.3	39.2	47.3	58.5	65.7	36.2
5	4.9	1	72.5	87.9	96.7	41	49.7	59.7	68.3	36.2
5	5	1	73	82.5	84	39.4	44	56.3	60.3	36.2
5	5	1	73	81.9	83.3	38.5	44	55.6	60	36.2
5	4.8	1	73.3	91.2	84	42.1	44.3	61.5	60.3	36.2
5	5.1	1	72.4	98	104.7	44.1	53.3	65.5	73.7	36.2
5	5.3	1	72	95	102.3	43.3	51.3	63.7	72	36.2
5	5.2	1	71.2	84.7	87	38.9	43.7	57.1	61.3	36.3
5	5.2	1	71.5	85.9	91.3	37.9	46.3	56.7	64.3	36.3
5	5.2	1	71.2	84.3	90	38.1	45.7	56.2	63.7	36.3
5	5.1	1	71	83.2	89.3	38	45.7	55.4	63	36.3
5	5.1	1	71.5	83.9	89	34.6	46	54.8	63	36.3
5	5.1	1	71	86.7	93.3	42.4	49.3	59.6	67.3	36.3
5	5.1	1	71	89.1	96.7	44.5	52.7	61.8	70.3	36.3
5	5.1	1	70.8	88.6	94.3	44.4	51.3	61.5	68.3	36.3
5	5.1	1	71.6	90.5	93	45.4	50	62.9	67.3	36.3
5	5.1	1	71.6	90.7	94	44.8	50.3	63	68	36.3
5	5.1	1	76.8	95.2	95	44.7	50.3	66.2	68.7	36.3
5	4	1	69.9	73.4	65	35.5	32.3	51	46	36.3
5	3.9	1	68	70.6	63.3	37.1	32	50.4	45.3	36.4
5	3.8	1	71.4	71.1	63.3	37.5	32.7	50.8	46	36.4
5	3.7	1	69.5	73.2	67.3	38.5	34.3	52.4	48	36.4
5	3.2	1	70.3	77.6	71.7	40.4	36	54.9	50.3	36.4
5	3.1	1	70.7	79.6	77.3	40	38.7	55.9	54	36.4
5	2.5	1	70.8	85.1	80.3	43.4	40.3	59.3	55.7	36.4
5	2.4	1	71.1	86.8	88	43.7	43	60.2	60	36.4
5	1.9	1	73.6	91.5	88.7	47.1	44	64	61	36.4
5	1.6	1	95.6	97.2	94	57.7	53.3	72.8	68.7	36.4
5	2	1	100.9	101.4	86	60.9	52.3	77.5	65.7	36.4
5	2.7	1	102	114.6	102.3	64.7	61	85	78	36.4
5	3.1	1	99.5	124.4	117	66.4	69	90.1	87.7	36.4
5	2.9	1	97.1	128.7	120	67.1	66.3	91.9	89	36.4
5	2.8	1	96.4	131.9	124	67.8	66	93.5	90	36.4
5	2.5	1	94.5	130.2	123.3	66	63.7	91.6	88	36.4
6	6.9	1	45.3	96.5	126.5	36.4	51	55.3	74	NA
6	6.8	1	45	95.3	123	37	48.7	54.5	70.3	NA
6	6.6	1	45.3	96.1	123	37.3	48	55.2	70	NA
6	6.7	1	45.2	94.7	121.3	37.1	47.7	54.5	69	NA
6	6.5	1	45	93	120	36	46	53.8	67	NA
6	6.3	1	44.4	93.7	118.7	36.4	45	53.7	65.7	NA
6	6.4	1	45.9	95.4	123.3	37.3	48	55	69	NA
6	6.5	1	45.3	91.4	123	34.7	47	54	68.3	NA
6	6.1	1	47.9	96.4	123	38.7	46.3	56.7	67.7	NA
6	6.2	1	59.4	112	144.7	45.7	51.7	67.4	81	NA
6	6.3	1	63.7	117.4	163.3	44.5	55.7	70.3	89	NA
6	6	1	67.5	111.8	155.3	36.8	53.3	65.2	84	NA
6	9.2	1	62.4	107.8	144.7	37.1	53.3	64.9	76	NA
6	4.8	1	55.9	108.2	125.7	39.8	40.7	62.6	66.3	36.8
6	4.5	1	57	104.2	131.3	36.7	47.7	59.7	74.3	36.8
6	4.1	1	56.6	107.4	130.7	40.1	46.3	62	73.3	36.8
6	4.1	1	54.7	106.7	130.3	40	46.7	61.6	72.7	36.8
6	4.2	1	56.6	103	129	37.9	45.3	60.3	71	36.8
6	4.1	1	56.2	103.8	128.7	39.1	45.7	60.5	71.3	36.8
6	3.9	1	56.2	104.2	127.3	39.2	44.7	60	69	36.8
6	3.8	1	55.6	102.2	125.7	39.1	44.3	59.5	68.3	36.8
6	5.8	1	54.4	100.3	121.7	37	45	58.2	67.7	36.8
6	4.9	1	53	99	118.3	37.5	42.3	57.2	63.7	36.8
6	4.3	1	51.9	97	116.7	37.1	43	56.3	64.3	36.7
6	3.9	1	53.5	96	105	36.9	42.7	55.7	63	36.7
6	3.7	1	54.9	97.5	103	36.5	39.7	56.3	60	36.7
6	3.7	1	58.8	98.7	109	38.2	41	57.8	61.7	36.7
6	4.1	1	51.8	99.7	112.3	38.2	41.3	58	62.3	36.7
6	3.8	1	55.3	101	117.7	38	42	58.3	62	36.7
6	4	1	53.3	99.8	119.3	38.2	42	58.1	62.3	36.7
6	3.8	1	54.6	100.9	121.5	38.7	42.5	58.6	62.5	36.7
6	4.1	1	55.3	96.3	125.3	36.7	47	56	71.3	36.7
6	4	1	51.2	95.9	129	36.4	48	55.3	73.3	36.6
6	3.4	1	53.8	96.6	130.3	36.7	48	55.7	72.7	36.6
6	3.7	1	50.9	95.3	124	37	46	55.5	71	36.6
6	3.3	1	51.3	95.9	126.7	36.7	46.3	55.4	70	36.6
6	3.4	1	54.7	94.7	123.7	36	44.7	54.8	67	36.6
6	3.8	1	52.7	92.2	118	35.6	45	53.8	67.7	36.6
6	3.8	1	52	92.5	118.3	35.8	44	53.9	66.7	36.6
6	3.7	1	51	91.1	116.7	35.1	42.7	52.8	64	36.6
6	3.5	1	52.1	90.9	117.7	35	43	52.8	63.7	36.6
6	3.6	1	52.3	90.9	117	35.2	43.3	52.9	64.3	36.6
6	3.3	1	56.3	88.9	116	34.4	42	51.5	63	36.6
6	3.2	1	49.9	88.6	116.3	34	43.7	51.1	63.7	36.6
6	3.2	1	50.6	87.1	113.7	33.7	43.7	50.4	63.7	36.6
6	3.3	1	54	88.7	115.3	35	44.3	52.4	64.7	36.6
6	3.7	1	58.2	90.4	117	36.1	45.5	54	68	36.6
6	2.2	1	64.9	122.5	135.7	48	61	74.5	84.7	36.6
6	2.2	1	64	120.6	136.3	46.9	58.7	72.9	83	36.6
6	2	1	63	119.5	134.7	46.2	56.3	71.7	80.7	36.6
6	1.9	1	61.8	122.2	139.3	47.6	61.3	73.5	85	36.6
6	2.1	1	63.8	123.3	138.7	48.5	60.3	75	85.7	36.6
6	2.1	1	63.5	122.1	139.3	47.7	59.7	74	85.7	36.6
6	2.2	1	63	119.5	136	46.6	59	72.3	84	36.6
6	2.3	1	66.9	117.6	131.3	46.2	59	71.2	82.3	36.6
6	2.4	1	61.3	117	130	45.8	59	70.7	82.7	36.6
6	2.4	1	61.4	116.4	126.7	45.6	59	70.2	81.7	36.6
6	2.5	1	60.7	113	122.7	43.8	57	68	79	36.6
6	2.5	1	58.6	111.3	118	43.4	56	66.6	77.3	36.6
6	2.5	1	59.2	110.1	119	43	57	66.1	78	36.6
6	2.5	1	58.7	108.6	115	42.5	55.7	65	75.7	36.6
6	2.7	1	57.3	106.8	109.3	41.8	54.7	63.9	74.3	36.5
6	2.5	1	57.9	107.5	108.3	42.1	53.7	64.2	72.7	36.6
6	2.3	1	56.2	106.2	109.7	41.5	53.3	63.2	72.3	36.5
6	2.6	1	55.5	104.1	106.3	40.9	53.7	62.2	72.3	36.5
6	2.3	1	53.9	101.4	101.3	39.8	51.7	60.3	69.3	36.5
6	2.4	1	54.4	101.7	103	39.9	52	60.6	70	36.5
6	2.3	1	52.2	100.3	101	39.1	50.7	59.1	68	36.5
6	2.4	1	52.6	97.9	97	38.9	50.7	58.2	67.3	36.5
6	2.3	1	52.8	96	95	37.8	49.7	56.9	66	36.5
6	2.3	1	50.1	95.1	93	37.4	48.7	56.2	64.3	36.5
6	2.2	1	50	94.1	92.7	37.2	49	55.9	65	36.5
6	2.2	1	50	95.7	94.3	37.8	48.3	56.7	64.3	36.5
6	2.3	1	51.8	97.5	98.7	39	51.3	58.3	67.3	36.5
6	2.2	1	50.8	97.9	99.3	38.8	51	58.1	67.7	36.5
6	2	1	51	101.5	105	39.8	52	60.1	69	36.5
6	2.3	1	50.6	101.4	101	39.7	52.3	59.9	69	36.5
6	2.3	1	49.7	101.5	99.3	39.6	51.7	59.7	68.3	36.5
6	2.5	1	48.7	99.2	97.3	38.4	50.3	58.1	67	36.5
6	2.3	1	48	97.4	93.3	38	48.3	57	64.3	36.5
6	2.3	1	47.6	96.3	92.3	37.5	48.3	56.4	64.3	36.5
6	2.3	1	47.2	92.9	87	36.3	46.3	54.3	61.3	36.5
6	1.8	1	46.3	93.4	88.7	37.1	47.3	55	61.7	36.5
6	1.6	1	46	93.5	88.3	37	46.3	55	61	36.5
6	1.8	1	46.8	95.5	91.3	38	46.7	56.2	60.7	36.5
6	1.9	1	47	96.3	96.7	38	48.7	56.7	64	36.5
6	1.9	1	46.8	95	94	37.4	48.7	56	64	36.5
6	2	1	46	93.7	92	37	47.7	55.1	62.7	36.5
6	2	1	45.8	93.9	95.3	37.4	48.3	55.5	63.3	36.5
6	1.9	1	48.7	95	96	38.3	49.3	56.6	64.7	36.6
6	1.8	1	49.5	102.2	107	40.6	50.3	60.7	67.3	36.6
6	1.7	1	50.3	106	113	42.6	53	63.4	72	36.6
6	1.8	1	50	105.8	112.7	42	53.3	63.1	72	36.6
6	1.8	1	48.8	104.1	112.3	41.1	53.3	61.6	72	36.6
6	1.9	1	49	103.3	111.3	40.5	51.7	61	70.7	36.6
6	2	1	49.5	101.8	108.7	40.7	52.7	60.8	70.7	36.6
6	2	1	48.6	100.9	107.3	40	52	59.9	69.7	36.6
6	1.9	1	48.1	99.5	106.7	39.3	51	58.9	69	36.6
6	1.9	1	47.7	99	107	39.1	50.7	58.7	68.3	36.6
6	1.8	1	47.1	99.4	109.7	39.3	50.3	58.9	68.7	36.6
6	1.8	1	47	98.4	109	39	51	58.4	70	36.6
6	1.7	1	51.8	104.4	116.3	41.1	52.3	62.3	73	36.6
6	1.6	1	56.6	102.2	115.7	41.1	53.3	61.8	73.7	36.6
6	1.7	1	53.6	98	111	39.1	51.3	58.5	70.3	36.6
6	1.6	1	50.4	102.2	115.7	39.6	52	60.5	72.7	36.6
6	1.6	1	49.7	104.2	117.3	41.2	53.3	62.2	73.7	36.5
6	1.4	1	49.5	102.5	115.3	39.8	51.3	60.4	71.7	36.5
6	1.5	1	48.8	97.2	109.7	38.1	50	57.6	69	36.5
6	1.5	1	48.7	99.9	112.3	39.6	50.3	59.4	70.3	36.5
6	1.6	1	48.5	101.2	114	39.8	52.3	60.1	72	36.5
6	1.6	1	50.5	100.6	113.3	39.8	52	60	71.7	36.6
6	1.6	1	48.9	98.8	111.3	39.2	51	58.8	70.7	36.5
6	1.5	1	49.2	99.4	112.7	39.4	50.7	59.3	70.7	36.5
6	1.5	1	51	100	113	40.2	52.3	60.2	72.3	36.5
6	1.6	1	50.6	99.4	112.3	39.8	51.7	59.7	71.3	36.5
6	1.5	1	49.9	99.1	112.3	39.2	51	59.1	71	36.5
6	1.5	1	49.2	99.1	113.3	39	51	58.8	71.3	36.5
6	1.5	1	49	99.1	113.3	39	51.3	58.7	71.3	36.5
6	1.5	1	48.6	98.3	113	37.9	51.3	58	71	36.5
6	1.4	1	48.2	99.2	113	38.7	51.3	58.7	71.3	36.5
6	1.4	1	49.3	101.4	115	40.1	52.7	60.8	73	36.5
6	1.4	1	49	100.1	113.3	39.5	52	59.5	72	36.5
6	1.4	1	48.7	98.4	111.7	39.3	51.7	59	70.7	36.5
6	1.4	1	49.1	98	109.7	39.2	51.7	58.8	71	36.5
6	1.6	1	47.7	95.7	108	36.7	49	56	67.7	36.5
6	1.4	1	46.8	96.4	108.7	35.9	48.3	55.5	67.3	36.5
6	1.4	1	46	95.9	108.3	36	48.7	55	67.3	36.5
6	1.5	1	45.3	94.8	106.7	35.3	47.7	54.3	66.3	36.5
6	1.3	1	44.9	93.5	106	36	48	54.4	66.3	36.5
6	1.4	1	45.9	93.6	107.3	36.1	48.7	54.9	67.3	36.5
6	1.4	1	45.1	94.1	107.3	35.9	48.3	54.4	66.3	36.5
6	1.2	1	45.7	97.3	109	38.1	49.3	57.1	68.3	36.5
6	1.3	1	48.2	103.3	116.3	40.6	52.3	61.2	73	36.5
6	1.3	1	49.2	106	120	40.9	53.3	62.5	74.7	36.5
6	1.3	1	49.4	108.9	124	42.8	55.3	64.7	77.3	36.5
6	1.3	1	50	109.7	124.7	42.8	55.3	65.1	78	36.5
6	1.3	1	50	109.9	125	41.2	54	63.9	77	36.5
6	1.4	1	49.4	109.2	124.7	40.4	54	63	76.7	36.5
6	1.5	1	48	107.9	123.3	39.7	53	61.9	75	36.5
6	1.4	1	48	108.4	123.3	40.2	53.3	62.5	75.3	36.5
6	1.4	1	48	105	118.3	39.2	51.7	60.5	73.3	36.5
6	1.3	1	47.3	107.2	121.3	40.8	53.7	62.3	75	36.5
6	1.4	1	48.8	111.3	126	42.1	55.3	65.1	78	36.5
6	1.5	1	49.5	114.2	130	42.1	55.7	66	79.3	36.5
6	1.4	1	49.5	115.5	131	42	55.3	66.2	79.3	36.5
6	1.4	1	49	117.1	132	41.3	54.3	65.9	79	36.5
6	1.5	1	48.9	118.2	132	41	54	66	78.3	36.5
6	2.1	1	52.2	110.1	121.3	37.4	51	61.3	73	36.5
6	1.8	1	55.5	126.8	133.3	43.5	54.3	70.6	79	36.5
6	1.9	1	54.8	133.6	145.3	44.8	57.7	73.9	85.3	36.5
6	1.6	1	55.5	136.8	148	47.1	59	77	87.7	36.5
6	1.8	1	59.3	135.8	147.7	47.1	60	77.4	88.7	36.4
6	2	1	61.2	134.1	147.3	44.9	59.3	75	88.3	36.4
6	2	1	58.3	133.9	146.7	44.4	59	74.3	87	36.4
6	1.9	1	57.7	129.5	140	43	56.7	71.5	83	36.4
6	1.8	1	57	128.6	140.3	42.4	56.7	71	83.3	36.4
6	1.8	1	57.3	127.6	140.7	42.3	56.7	70.5	83.3	36.4
6	1.8	1	57.6	127	140.3	42.1	57	70.2	83.7	36.4
6	1.8	1	57.6	125.9	139.3	41.7	57.3	69.4	83.3	36.4
6	1.8	1	57.4	125.6	138	41.8	56.3	69.4	82.7	36.4
6	1.8	1	57	124.1	136.3	41.5	55.7	68.3	81	36.4
6	1.8	1	56.2	121.1	133.7	40.7	55	66.4	80	36.4
6	1.8	1	54.3	120.3	133	39.7	54.3	65.6	78.7	36.4
6	1.8	1	54.1	116.1	128	38.9	53	63.4	76.3	36.4
6	1.8	1	53.3	115	127	38.2	52.3	62.4	75	36.4
6	1.5	1	53.1	118.7	131.3	40.5	54.3	65.5	78.7	36.4
6	1.6	1	55.1	124.2	139.3	42.6	58	69.4	84	36.4
6	1.7	1	56.9	123.2	137.7	42.1	57	68.9	82.7	36.4
6	1.7	1	59.2	122	135.3	40.8	55	67.5	80.7	36.4
6	1.8	1	55.5	120.4	135	39.8	55.3	66.1	81	36.4
6	1.8	1	54.5	123.1	138.3	40.2	56	67.2	82	36.3
6	1.7	1	53.9	121.9	137.7	39.7	55	66.2	81	36.3
6	1.8	1	52.9	120.9	139.3	39.5	56.7	65.6	82.7	36.3
6	1.8	1	52	118.6	134.3	38.8	54.7	64	79.3	36.3
6	1.7	1	52	117	130	38.3	52.7	63.3	77	36.3
6	1.7	1	56.2	117.2	130.7	38.4	53	63.6	77.3	36.3
6	1.8	1	52.5	117.7	131.7	38.7	54.3	64.1	78.3	36.3
6	1.7	1	55.9	116.4	130	38.5	53	63.5	77.3	36.3
6	1.6	1	66.3	117.9	129.7	39.2	53.3	64.6	77	36.3
6	2.7	1	53.5	119.4	132.3	39	55.3	65.3	79.7	36.3
6	1.9	1	53.9	121	136	39.8	57.7	66.2	81.7	36.3
6	1.8	1	53.3	120.9	137.3	39.7	57.3	65.8	81.3	36.3
6	1.7	1	53	120.4	136	39.2	57.3	65.3	81.3	36.3
6	1.7	1	53.6	123.9	135.7	40.5	56	67.8	80.7	36.3
6	1.8	1	54.5	125.9	138.3	41.7	59	69.2	83.3	36.3
6	1.8	1	53.4	124.3	133.3	40.9	56.7	67.7	80	36.3
6	1.8	1	52.7	120.9	130.7	39.2	55.3	65.5	78	36.3
6	1.8	1	52.4	119.8	128.7	38.6	53.3	64.7	76.3	36.3
6	1.8	1	52	118.4	129	38.3	54	64.1	77	36.3
6	1.7	1	51.6	119.2	129.7	39	53.7	64.7	77	36.3
6	1.8	1	52.6	119.4	133.3	38.9	54.7	64.9	79.3	36.3
6	1.9	1	52.7	119	132	38.6	54.3	64.5	78.7	36.3
6	1.8	1	52.2	117.9	131	38.2	53.7	63.8	77.7	36.3
6	1.7	1	53.3	118.8	131.7	37.7	54.3	64.3	78.7	36.3
6	1.7	1	52.6	119.9	134.7	39	55	64.9	80	36.3
6	1.7	1	51.8	116.4	130.7	38.2	53.7	63.6	78	36.3
6	1.6	1	51	113	127.3	37.5	52.7	61.6	76.3	36.3
6	1.5	1	50.3	110	122.3	36.9	51	60.4	73.7	36.3
6	1.4	1	50.9	112.3	122.7	38.3	51.7	62.3	74.3	36.3
6	1.6	1	51.1	111	126	38.1	54	61.7	76.3	36.3
6	1.6	1	50.8	109.2	123.3	37.2	53	60.1	75	36.3
6	1.4	1	50	110.7	125.7	37.4	52.7	60.8	75.3	36.3
6	1.5	1	49.9	110.8	125.7	37.5	52.3	60.9	75.3	36.3
6	1.6	1	50	109.8	125.3	37	53.3	60.4	76	36.3
6	1.5	1	50	111.3	127.3	37.5	54	61.1	76.3	36.3
6	1.4	1	50	112.9	128	38	53.7	62	76.7	36.3
6	1.5	1	50.4	111.2	125	37.9	52.7	61.1	75	36.3
6	1.4	1	49.9	112.4	124.3	38	52.3	61.6	74.3	36.3
6	1.4	1	50	114.5	130	38.6	55.7	63	77.7	36.3
6	1.4	1	50.7	114.9	130.3	39.7	57	63.8	78.7	36.3
6	1.4	1	51	115.5	130.7	39.5	55.7	64.5	78	36.3
6	1.3	1	51.4	120.2	132.7	40.5	55.7	66.4	78.7	36.3
6	1.4	1	61.9	124.7	141	41.6	59.3	69.6	83.7	36.3
6	1.5	1	62.5	131.1	123	43.5	53.3	72.8	74.3	36.2
6	1.5	1	54.2	132.7	146.3	43.7	61	73.6	87	36.2
6	1.5	1	55.6	133.4	148	44.1	63	74.4	89	36.2
6	1.6	1	58.9	130	135	43.9	61	73.2	85	36.2
6	1.7	1	57.5	126	131.3	42.2	60	70.7	83	36.2
6	1.7	1	57.2	126.3	133	42.2	59.3	70.7	83	36.2
6	1.7	1	56.8	123.4	130.7	41.3	60	68.9	83.7	36.2
6	1.6	1	55.6	121.8	129.7	40.4	57.7	67.4	80.7	36.2
6	1.7	1	55.2	118.6	127.3	39.3	56.3	65.5	78.7	36.2
6	1.6	1	54.9	119.7	128.3	39.5	56	65.8	79	36.2
6	1.6	1	54.9	118.5	126	39.2	55.7	65.1	78	36.2
6	1.5	1	57.1	117.4	125	39.4	55.3	64.9	77	36.2
6	1.5	1	54	117.8	126.3	39.1	55	64.7	77.3	36.2
6	1.4	1	54	118.8	128.3	39.7	55.7	65.6	78.3	36.2
6	1.5	1	55.7	117.5	127	39.3	55.3	64.7	77.3	36.2
6	1.5	1	54	116.2	124.7	38.6	54.3	64.1	76.7	36.2
6	1.5	1	54	115.7	125.7	38.1	54.3	63.6	77	36.2
6	1.5	1	53.4	113.3	123	37.7	53.3	62.5	75.3	36.2
6	1.4	1	53.2	112.5	122.3	37.4	52.7	61.9	74.3	36.2
6	1.4	1	53.2	112.3	122.7	38	53	62.2	74.7	36.2
6	1.3	1	54	112.9	124.3	38.2	54	63	77	36.2
6	1.3	1	69.3	117.1	126.7	39.5	54.3	65.1	77.3	36.2
6	1.5	1	57.9	120.1	131	40.8	56.7	67.5	80.7	36.2
6	1.5	1	55.3	115.8	127.7	38.9	55.7	64.2	78	36.2
6	1.5	1	53.2	113.3	124.7	37.6	54.3	62.2	76.3	36.2
6	1.5	1	52.5	111.4	122.3	36.9	53	60.9	74.3	36.2
6	1.6	1	52.6	110.4	120.7	36.4	52.3	60.1	73.3	36.2
6	1.6	1	57.7	110.7	121.7	35.9	52.7	60	74.3	36.2
6	1.4	1	51.6	102	113	35.2	50.3	55.9	69.3	36.2
6	0.9	0	54.3	85.8	92	33.8	45.3	49.7	59.3	36.2
6	0.9	0	53.3	81.5	87.7	32.6	43.7	47.8	57	36.2
6	1.2	1	52.4	87.2	96.3	34	47	50.5	62	36.2
6	1.2	1	58	90.4	101	35.2	48.3	52.3	64.7	36.2
6	1.3	1	53.7	91.5	103	35.4	49.7	52.6	65.7	36.2
6	1.3	1	58.2	91.1	103	35.9	49.7	53	66	36.2
6	1.3	1	59.2	92.3	105	36.5	50.7	53.7	67.7	36.2
6	1.2	1	57.1	90.6	104	35.8	51	52.8	67	36.2
6	1.3	1	58.6	89.8	104	36	51.3	52.7	67.7	36.2
6	1.3	1	62.5	92.7	107.7	37.1	52.3	54.5	70	36.2
6	1.3	1	57.4	94.2	109.7	37.2	53	55	70.7	36.2
6	1.3	1	57.8	96.9	113	38.2	53.7	56.5	72.3	36.2
6	1.4	1	59	106.1	123.7	40.3	56.7	61	78	36.2
6	1.6	1	61.2	114.4	132.7	43.2	60	65.7	83	36.2
6	1.7	1	65.9	122.9	141.3	45.7	62	70.3	87.7	36.2
6	1.9	1	68.9	134	152.3	48.6	66	76.5	93.7	36.2
6	2.5	1	64.2	140.8	160	48.5	68.3	80.1	99	36.2
6	2.6	1	63.5	149.8	167.3	50.6	70.7	84.9	103	36.2
6	2.7	1	64	149.3	160	50.5	69.7	84.9	100.3	36.2
6	2.7	1	64.7	145.1	148.7	48.9	66.7	82.6	95.3	36.2
6	2.5	1	64	140.3	140.3	47.3	64	79.8	91	36.2
6	2.5	1	62.7	134.6	133	45.4	61	76.3	86.3	36.2
6	2.3	1	61.3	129.8	129.3	44.1	58.3	73.5	82.3	36.2
6	2.1	1	60.4	125.1	125.7	43	58	71	81.3	36.2
6	2	1	59.5	122.8	126.7	42.2	57	69.6	79.7	36.2
6	2	1	59	118.9	126.3	41.3	56.3	67.6	78.7	36.2
6	1.9	1	58.7	116.9	125.3	41.1	55.3	66.5	77.7	36.2
6	1.9	1	58	114.9	123.7	40.4	55.3	65.4	77.3	36.2
6	1.8	1	56.8	111.9	121.7	39	54.3	63.3	75.3	36.2
6	1.9	1	57	109.5	118.7	37.8	54.3	61.6	75	36.2
6	1.7	1	55.6	106.9	117.7	37.3	52.7	60.2	73.3	36.2
6	2	1	54.3	106.5	117.7	36.9	52.7	59.6	72.3	36.2
6	2.1	1	55.6	104.7	114.7	36.3	52.3	58.6	72.3	36.2
6	2	1	60	104.2	115	36	51.3	58.3	71.7	36.2
6	1.9	1	52.7	102.5	114	35.7	50.7	57.3	70	36.2
6	1.8	1	52.5	100.7	112.7	35.3	51.3	56.5	70.7	36.2
6	1.8	1	53.1	101.1	112.7	35.7	51.3	57	70.3	36.2
6	1.8	1	70.2	102.5	115.3	36.1	51.3	57.8	71	36.2
6	1.8	1	53	97.8	113	35	50	55	70.3	36.2
6	1.7	1	56.6	88.2	101.7	34	47.7	50.9	64.3	36.2
6	1.7	1	55.9	89.2	101.3	34.4	48	51.4	64.3	36.2
6	1.8	1	55.2	89.6	103	35	48.3	51.9	65.3	36.2
6	1.7	1	54.2	92.2	108	35.6	49.7	53.1	67.7	36.2
6	1.7	1	54.3	90	105.3	35.2	49.7	51.7	66.7	36.2
6	1.7	1	54.6	89.9	106	35.1	50	51.8	67.3	36.2
6	1.6	1	56.5	90	106.7	35.3	50.3	52	67.3	36.2
6	1.5	1	56.1	90	106.3	35.6	50.3	52.3	68	36.2
6	1.5	1	59.6	92.2	110	36.5	52	53.6	70	36.2
6	1.6	1	59	96.2	113.7	37.8	53.3	55.9	72	36.2
6	1.7	1	61.6	102.2	119.3	40	55.3	59.3	75.3	36.2
6	1.9	1	63	107.3	126	40.9	57.3	61.8	78.7	36.2
6	2.3	1	59.1	121	142.3	42.6	61.3	68.3	87.3	36.2
6	2.4	1	57.6	125.8	148	43.5	63	70.8	90.7	36.2
6	2.4	1	59.6	128.7	149.3	43.9	63.3	72.2	90.7	36.2
6	2.4	1	59.9	127.6	146	43	61.3	71	88.3	36.2
6	2.2	1	59.1	126.3	145.3	42.5	60	70.4	86.7	36.2
6	2.2	1	59	123.1	139.7	41.9	60	69.2	85.7	36.2
6	2	1	58.8	121.2	137.7	42.5	59.7	68.6	84.3	36.2
6	2.1	1	57.6	121.1	136	43.1	60.3	69.2	84.3	36.2
6	2.2	1	57.2	117.4	130	41.7	59.7	66.9	82.3	36.2
6	2.1	1	56.7	115.2	127.7	41.1	58	65.8	79.7	36.2
6	2	1	56.3	112.7	126.7	40.9	58	64.5	79.3	36.2
6	1.9	1	55.3	110.4	126.3	39.6	56.3	62.7	78	36.2
6	2.1	1	55	107.7	121.7	39	56.3	61.6	77	36.2
6	1.9	1	54.4	107.1	121.3	39	54.7	61	75.3	36.2
6	2	1	53.7	105.5	120	38.2	54.7	60.1	75	36.2
6	1.9	1	52.8	104.1	120	37.9	54	59.2	74.3	36.2
6	1.9	1	52.6	104.2	120.7	38	54	59	74.3	36.2
6	1.6	1	53.1	105.2	122	38.4	54.3	59.8	75.3	36.2
6	1.5	1	52.5	105.8	124.3	39	56.3	60.8	77.3	36.2
6	1.5	1	52.5	105.2	124	39	56.3	60.4	77.3	36.2
6	1.8	1	52.2	105	123	39	55.7	60	76.3	36.2
6	1.9	1	52.1	104.6	123	38.6	55.3	59.8	76.3	36.2
6	2	1	51.3	103.8	122	37.4	54.7	58.8	75.3	36.2
6	1.8	1	51	96.5	119.3	44.1	53.3	64.5	74	36.2
6	2	1	51	103	115.7	36.3	52.3	57.5	72	36.2
6	2.2	1	50.9	99.8	118	34.5	50.3	55.1	71	36.2
6	2.1	1	50.9	99	118.3	34.4	51	54.9	71.7	36.2
6	2.1	1	50.8	97.9	116.7	34.6	51	54.6	71	36.2
6	1.9	1	49.8	98.3	115.7	34.2	49.7	54.6	70	36.2
6	1.9	1	54.6	103.3	122	36.9	52.7	58.1	74	36.2
6	2	1	81	109.5	128.7	39.3	56	62	78.7	36.2
6	2.3	1	53.2	110	130	38.3	55.7	61.8	79	36.2
6	1.9	1	52.8	111.6	130.7	39.6	55.3	62.9	79	36.1
6	2	1	53.9	114.5	135.7	40.4	57.3	64.6	82	36.1
6	1.9	1	53.3	116.4	136.7	40.9	56.7	65.3	81.7	36.1
6	2.1	1	57.4	115.9	133.7	40.4	57.7	65.3	82	36.1
6	2.1	1	54	115.1	134	40.1	57.3	64.8	81.3	36.1
6	2.1	1	53.9	113.2	132	39.4	56.3	63.9	80.3	36.1
6	2.1	1	54.1	110.9	129.7	38.8	55.7	62.4	78.7	36.1
6	2.1	1	53	109.7	128	38.3	55	61.9	78	36.1
6	2	1	53.3	112.8	130.3	39.8	56	63.9	79.3	36.1
6	1.9	1	53.2	113.1	131.3	39.8	55.7	63.9	79.7	36.1
6	1.9	1	53.4	113.9	132.3	39.8	56.3	64.2	80.7	36.1
6	2	1	53.8	110.8	130.3	39.7	56.3	63	79.3	36.1
6	1.9	1	54.6	108.8	127.3	38.6	55.3	61.9	78	36.1
6	1.9	1	55.1	108.6	128	38.9	56	62	78.7	36.1
6	1.9	1	55.5	108.8	127.3	39	55.3	62.2	78.3	36.1
6	2	1	55.9	108.5	128	38.9	56	62	79	36.1
6	2	1	56	108.3	127.7	38.6	55.7	61.9	78.7	36.1
6	2	1	55.7	108.2	128	38.4	55.3	61.9	79	36
6	2	1	55.4	108.7	128.3	38.6	55.7	62.2	78.7	36
6	2	1	55.6	110.2	130.7	39.2	56.7	62.9	80.7	36
6	2	1	55.5	110.5	130.3	39.1	56	63	79.7	36
6	1.9	1	55	112.2	132.7	39.7	56.7	63.9	80.7	36
6	2	1	55.2	112.6	133	39.4	56.7	64.1	81.3	36
6	1.9	1	55.7	113.7	133.7	39.9	56.7	64.7	81.3	36
6	1.9	1	55	113.6	133.7	39.7	57	64.5	81.7	36
6	1.8	1	54.9	114.1	134	40	56	64.7	82	36
6	2	1	55.3	111.8	131.3	38.9	56	63.1	80.7	35.9
6	1.8	1	55	114.7	136.3	40.2	57.3	65.4	83.3	35.9
6	1.8	1	54.7	115.9	137.7	41.1	58.3	66.5	84.3	35.9
6	1.9	1	57.2	116	137.7	40.7	58.3	66.2	84.3	35.9
6	2.1	1	59	116.6	137	41	58	66.6	84	35.9
6	2.1	1	55	116.8	138.3	41.1	58.3	66.8	84	35.9
6	1.9	1	55	118.1	139.7	41	58.3	67.3	85	35.9
6	1.9	1	55	117.1	137.7	41.3	58.3	66.9	84.3	35.9
6	2	1	58.2	115.6	136.3	40.3	57.7	65.8	83.3	35.9
6	1.9	1	55.2	115	136.7	40.3	57.7	65.4	83	35.8
6	2.2	1	54.1	114	134	39.9	58	64.8	82.3	35.8
6	1.9	1	54	114.9	135.3	40.3	56.7	65.4	81.7	35.8
6	2	1	54	115.5	137	40.2	57.3	65.6	82.7	35.8
6	2	1	59.2	115.8	136	40.3	57.3	66	82.7	35.8
6	1.9	1	58.9	115.3	135.7	39.9	57	65.4	82.3	35.8
6	2	1	54.1	115.5	137.5	40.2	58.5	65.6	83.5	35.8
6	2.2	1	53.7	114.1	133	40	57	65	80.7	35.8
6	2.2	1	53.9	114.5	134.3	40	57.3	65.2	81.7	35.8
6	2.1	1	53.3	115.1	135.3	40	56.7	65.1	81.7	35.8
6	2.2	1	53.6	115.1	135	40.4	58	65.5	82.3	35.8
6	2.2	1	52.7	112.8	131.3	39.5	56	64	80	35.8
6	2.1	1	52	109.6	128.7	38.6	55.7	62.3	79	35.8
6	2	1	50.6	106.1	124.7	37.5	54.3	60.4	76.3	35.8
6	2.1	1	50.1	104.9	124	37.4	54.3	59.9	76.7	35.8
6	2.2	1	49.9	104.3	122.7	37.6	53.3	59.9	75.3	35.8
6	2.4	1	51.3	110.2	130	39.4	56.7	63	79.7	35.8
6	2.5	1	52	116.1	136.7	41	58	65.8	82.7	35.8
6	2.5	1	52.4	118.3	139	41.3	58	67.1	83.3	35.8
6	2.3	1	53	120.2	140	41.5	58	67.7	84	35.8
6	2.2	1	53.2	121	141	41.9	58	68.4	84	35.8
6	2.2	1	53.6	121.7	142	42.2	58.7	69	85	35.8
6	2.3	1	54.6	119.7	141	43.3	62	68.9	87	35.8
6	2	1	55.7	128.9	149.3	46.8	62.3	74.9	90.3	35.9
6	2	1	55.3	129	150.3	46.5	63.3	74.9	91.3	35.9
6	1.9	1	55	128.4	150.3	46.3	62.7	74.3	91	35.9
6	1.8	1	55	128.9	149.7	46.5	62.3	74.4	90.3	35.9
6	1.8	1	55	130.8	152.7	47.3	63.3	75.9	92.3	35.9
6	2	1	56.3	132.9	156.3	48.3	66.3	77.5	95.3	35.9
6	2.2	1	56.3	134.5	157.3	48.8	67.3	78.1	95.7	35.9
6	2.2	1	56	134	156	48.6	66.3	78	95	35.9
6	2.1	1	58.9	132.1	154	48	65	76.8	93.3	35.9
6	2.1	1	58.3	130.4	154.3	47.1	65.7	75.8	94.7	35.9
6	2.3	1	55.2	127.7	147.7	46.4	64.3	74.3	91.3	35.9
6	2.2	1	54.5	126.7	147.7	45.9	63.3	73.5	90.3	35.9
6	2.2	1	54	125.2	146	45.7	63	72.5	89.7	35.9
6	2.3	1	53.9	123.4	141.3	45	62	71.5	87.3	35.9
6	2.2	1	53.3	122.5	141.3	44.9	60.7	71	86.3	35.9
6	2.2	1	53	122.3	142	44.6	62	70.7	87	35.9
7	1.5	1	89.2	119.7	131.3	58.7	63	78.6	86.3	37.4
7	1.6	1	89.7	119.7	132.3	58.6	64	78.3	87	37.4
7	1.5	1	89.7	124	135	58.7	64.7	79.8	88.7	37.4
7	1.5	1	89.5	125	135.7	59.4	65.3	80.7	89.7	37.4
7	1.5	1	90.4	126.4	136	52.2	66.3	79.1	90.3	37.4
7	1.5	1	91.9	117.7	127	58.8	63.3	81.1	86.7	37.4
7	1.6	1	92.1	123.4	141.3	66.8	68	87.9	94.3	37.4
7	1.6	1	92.5	126.9	144	68.4	68.3	89.6	95.7	37.4
7	1.5	1	91.7	124.6	140.7	70.2	66	89.8	92.3	37.4
7	1.4	1	92.8	120.3	137.3	70.5	64.3	87.8	89.3	37.4
7	1.3	1	93.5	117.2	139	75	66	90.1	91.3	37.4
7	1.5	1	93	116.6	140.3	77.5	66.3	92.8	92	37.4
7	1.3	1	93.4	117.7	145.3	78.4	69.7	94.1	96	37.4
7	1.4	1	93.4	114.2	144.7	75.8	69.7	90.8	95	37.4
7	1.6	1	80.8	89.8	96	42.1	50	57.4	66.7	35.7
7	1.5	1	79.8	89.2	95.3	42.6	50.7	57.7	67	35.7
7	1.5	1	79	89	94.7	42.5	50.7	57.6	67	35.7
7	1.5	1	78.7	88.4	93.7	42.8	50.7	57.5	66.7	35.7
7	1.4	1	78.2	90.3	95	43.7	51.7	59	67.3	35.7
7	1.2	1	78.2	84.9	89.7	42.4	50	55.8	64.3	35.7
7	1.1	1	76.9	84.6	90.7	42.7	51.3	55.9	65.3	35.7
7	1.1	1	78.4	74.6	82	39.5	49	50.3	61	35.7
7	1.1	1	81	71.3	77	39	47	48.9	57.3	35.7
7	1.4	1	80.7	93.1	97.7	46.9	54.7	61.9	70.3	35.7
7	1.6	1	78.2	106.7	106.3	53.2	58.7	70.6	76.3	35.7
7	1.3	1	77.7	113	112.3	53	59.7	73	79.7	35.7
7	1.4	1	78	116.2	115.3	53.1	61	74.4	81.7	35.7
7	1.5	1	79.6	115.2	112.3	52.3	60.7	73.5	79.7	35.7
7	1.3	1	79.2	117	113.7	53.3	61	74.6	80.7	35.7
7	1.2	1	73.9	142.7	132.3	69.9	78	95.4	98	35.9
7	1.5	1	75	129.3	117	66.5	71.3	88.4	88	35.9
7	1.5	1	76.4	130.6	120.3	66.8	71.7	89.7	90.3	35.9
7	1.5	1	76	123.3	113.3	63.5	68.3	84.4	84.7	35.9
7	1	0	77.3	107.3	98.7	58.1	63	74.1	75.3	35.9
7	1.2	1	80.4	101.2	97	55	61	70.5	74.3	35.9
7	1.3	1	78.3	103.4	99.7	56.2	61.3	72	75.7	35.9
7	1.3	1	78	106.3	103.7	57.5	63	74.2	78.3	36
7	1.2	1	78.6	103.7	100.7	56.9	61.7	72.5	76.7	36
7	1.3	1	77.6	104.4	102.3	57	62.7	72.9	77.7	36
7	1.3	1	78.3	99.1	98.3	55	60.7	69.6	75.3	36
7	1.3	1	78.6	95.8	95	53.5	59	67.7	72.7	36
7	1.3	1	78.6	92.1	91	52	57.3	65.4	69.3	36
7	1	1	79.1	88.7	90.3	50.1	56.7	63	68.7	36
7	1.2	1	78.5	85.3	85.3	47.8	54	60.3	65.3	36
7	1.1	1	82.4	112.2	106.3	55.9	62.7	74.2	77.3	36.1
7	1.2	1	81.6	109.5	103.7	54.5	61.3	72.4	75.7	36.1
7	1.1	1	80.2	106.7	102	53.5	60.3	70.6	74.3	36.1
7	1.1	1	81.9	102.5	99.3	52.4	59.3	68.3	73.3	36.1
7	1.1	1	80	103.9	101.7	52.7	59.7	69	74.3	36.1
7	1.1	1	80.2	101.8	98.3	51.7	58.3	67.7	72	36.1
7	1	1	79.5	99.2	95.3	50.8	57	66.1	69.7	36.1
7	0.9	0	79.2	94.8	93.7	48.6	56	63.3	68.7	36.1
7	1.1	1	79	93.8	94	47.2	55.3	62.3	69	36.1
7	1.2	1	78.7	104	104	52.4	60	69.3	75.7	36.1
7	1.4	1	76.3	110.9	110.3	55.9	62.3	73.9	79.7	36.1
7	1.3	1	75.6	114.8	112.7	57.5	63.7	76.3	81	36.1
7	1.3	1	74.9	126.3	126	63	69.3	83.8	90	36.1
7	1.6	1	73.9	155.1	152.7	71.4	77.7	98.6	104.7	36.2
7	2.2	1	73.2	180	171	77.3	84.7	112.1	117.7	36.2
7	0.8	0	80.5	100.1	100.3	51.5	61.3	67	75	36.4
7	0.7	0	81.6	110.3	102.7	54.2	60.7	71.4	75.7	36.4
7	0.7	0	82.3	113.6	106.3	56.7	62.7	73.9	77.3	36.4
7	0.9	0	83.3	123.2	115.7	59.3	65	79.2	83.7	36.4
7	0.7	0	82.4	115.3	107	57.4	62	74.3	77.3	36.4
7	0.7	0	84.7	104.1	95.7	53	57	67.8	70.7	36.4
7	0.9	0	84.4	115.5	110	57	62.7	75.2	80	36.4
7	0.9	0	81.4	119.1	112.7	58.2	62.7	77.1	80	36.4
7	0.8	0	81.6	124.3	115.7	61.5	65.3	80.7	82.7	36.4
7	0.8	0	82.7	119.2	110.3	60.1	63.7	77.5	79.3	36.4
7	0.9	0	82.4	123.7	114	60.7	63.7	79.9	81.3	36.5
7	0.9	0	82.3	128.7	119	61.1	65.7	82.2	84.7	36.5
7	1	1	82.9	128.4	119.7	59.4	64.3	80.5	83.7	36.5
7	1	1	83	123.6	114.7	56.9	62.3	77.2	80	36.5
7	0.8	0	84.6	110.6	102	53.6	58.3	70.4	73.3	36.5
7	0.9	0	84.9	108.9	104	53.5	59.3	69.9	75	36.5
7	0.8	0	83.6	107.2	103	53.2	58.7	69.4	73.7	36.5
7	1	0	83	114	110	55	61	73.4	78.3	36.5
7	0.9	0	83.4	114.1	109	54.4	60	72.7	77.7	36.5
7	1	1	83.7	119.6	115.7	55.4	62	75.4	80.7	36.5
7	1.5	1	84.8	114.3	105	51	58.3	70.1	74.7	36.6
7	1.1	1	85.3	112.5	104.7	50.6	57	69.4	73.7	36.6
7	1.2	1	85.5	112.7	105	50.8	58	69.7	74.7	36.6
7	1.2	1	86.5	110.4	102.7	50.1	56.3	68.3	72.3	36.6
7	1.1	1	86	107.3	101.7	50.4	57.3	67.7	73	36.6
7	1	1	84.5	106.8	98	52.6	56	68.9	70.7	36.6
7	1.1	1	84.8	105.1	104.3	50.3	58	67.1	74.3	36.6
7	1.1	1	85.2	104.5	101.3	48.8	56.3	65.9	72	36.6
7	1.1	1	85.3	99.7	96.7	46.7	55	62.8	69.7	36.6
7	1	1	85.5	97	93.7	47.6	55.3	62.3	69.3	36.6
7	1	0	85.6	96.4	94.7	48.6	56.3	62.8	70	36.6
7	0.9	0	85.6	95.9	95.7	48.7	56.7	62.5	70.7	36.6
7	0.9	0	86.5	92.4	94.3	46	55.3	59.7	69.3	36.6
7	1.2	1	85.2	100.4	104.3	48.5	58.7	64.3	75	36.6
7	1.3	1	83.8	113.5	115.7	52.7	62.3	72.1	81.3	36.6
7	1.4	1	85	116.9	119	53	63.3	73	83	36.6
7	1.5	1	85.4	121.9	122.3	53.9	63.7	75.1	84.3	36.6
7	1.4	1	85.3	118.9	119	52.4	62.3	72.8	82.3	36.6
7	1.4	1	87	117.5	115.5	51.9	60.5	72.1	79.5	36.6
7	1.3	1	89.2	115.4	105.3	48.6	60.3	69.2	76.7	36.7
7	1.3	1	88.2	115.4	106	49.1	60	69.6	76.3	36.7
7	1.3	1	88.1	114.1	103.3	48.5	58.3	68.6	74.7	36.7
7	1.3	1	88.5	112.3	103.3	47.6	58.3	67.5	74.7	36.7
7	1.3	1	88.8	111.3	102.7	47.3	58	67	74.7	36.7
7	1.3	1	88.1	113.8	105.3	48.4	58.3	68.9	75.3	36.7
7	1.3	1	88.6	112.4	105.3	47.5	58.3	67.7	75.3	36.7
7	1.5	1	88.8	110.1	105	46.5	59.3	66.5	76.7	36.7
7	1.5	1	88.7	109.8	105.7	46.3	58.3	66.1	76.3	36.8
7	1.4	1	88.4	109.3	105.3	46.1	58.3	65.8	76	36.8
7	1.4	1	90	108.5	104	46.3	58.3	65.4	75.3	36.8
7	1.4	1	90	110.7	107.3	47.5	59.7	67	77.3	36.8
7	1.4	1	88.1	116	112	50.6	62	70.9	80.3	36.8
7	1.4	1	88.3	117.5	113	51.4	62	71.6	80.7	36.8
7	1.4	1	91.5	123	116.7	54.5	64.3	75.3	83.7	36.8
7	1.4	1	91.5	125.3	118.3	54.5	64.7	76.3	84.3	36.8
7	1.5	1	91	125.3	118.7	54.1	64.3	76	84.3	36.8
7	1.6	1	87.7	133.7	117	64.5	67.3	85.3	85	36.9
7	1.5	1	88.3	134.6	116.7	65.1	66.7	86	84.7	36.9
7	1.5	1	88.8	132.4	115.3	64.2	66.3	84.7	84	36.9
7	1.5	1	88.5	133.4	116.7	64.8	67	85.3	85	36.9
7	1.5	1	88.7	133.3	116.7	64.7	66.7	85.5	84.7	36.9
7	1.6	1	88.7	135	118.7	65.1	67	86.6	85.7	36.9
7	1.5	1	88.3	135.9	121.3	65.3	68.3	87	88	36.9
7	1.5	1	89.2	137.2	124	66.2	70	87.9	89.7	36.9
7	1.5	1	91.4	137.2	122.3	65.7	69	87.5	88.3	36.9
7	1.6	1	90.4	134.4	124.7	63.6	69.7	85.4	90.3	36.9
7	1.8	1	89.1	142.4	130.3	63.3	69	88.7	92	36.9
7	1.8	1	90.8	139.5	130	60.2	68	84.9	91.3	36.9
7	1.9	1	91.2	137	128	58.1	66.7	82.5	89.3	36.9
7	1.7	1	90.2	129.9	122	55.3	64.7	78	85	36.9
7	1.6	1	91.1	124.7	119.3	54.2	64.3	75.8	84	36.9
7	1.6	1	90.9	122.3	115.7	54.7	63.7	75.4	82.3	36.9
7	1.5	1	92.4	120.7	117	55	65	75.1	83.7	36.9
7	1.2	1	89.3	117.7	104.7	50.3	58.7	71.5	76	36.9
7	1.2	1	88.4	118.3	106.3	53	60.7	73.5	77.7	37
7	1.1	1	89.5	115.2	105.3	53.3	60.7	72.5	77	37
7	1.1	1	89.4	113.4	105	53.7	61.3	72	77.3	37
7	1.1	1	90	117	108	55	62	74.4	78.7	37
7	1.1	1	88.9	117.7	109	55.3	62	74.6	79.3	37
7	1.1	1	91.1	117.3	110.7	55	62.7	74.4	80.7	37
7	1.1	1	90.2	117.5	109.3	55.1	62.3	74.4	79.3	37
7	1.2	1	90	120.3	114.3	56.3	64	76.3	82.7	37
7	1.2	1	91.2	120.1	113.3	56.2	63.7	75.7	81.7	37
7	1.1	1	91.5	122.8	118.7	57.3	65.7	77.2	85	37
7	1.1	1	91.2	125.3	122.3	58.3	68	79	88.3	37
7	1.1	1	91.8	123.7	122.3	58.2	68.7	78.4	88.3	37
7	1.1	1	93.6	125.5	122.7	58.5	68.3	79.1	88	37
7	1.1	1	93.9	122.1	120.7	56.7	68	76.9	87.3	37
7	0.9	0	95.2	116.8	114	54.1	65.3	73.7	83.7	37
7	1	0	95.2	116.7	114.3	55.3	65.7	74.6	84.3	37
7	0.9	0	95.8	111	108	53.3	63.3	71	80	37
7	1	0	93.8	115.5	112.3	53.8	63.3	73.4	81.7	37
7	1	1	94	110.7	109	50.4	62	69.4	79.3	37
7	1.2	1	94.3	115.7	115	51	64	71.9	83.3	37
7	1.2	1	93	119	119.7	51.2	64.7	73.1	85	37
7	0.9	0	94.9	100.5	100.7	46.2	58.7	62.7	74	37
7	0.8	0	97.3	88.8	89	42.9	55	57.1	67.3	37
7	1.1	1	93.2	104.9	106.7	47.2	60.7	66	77.7	37
7	1.2	1	93.1	110.4	113.7	48.9	63.3	69.3	82.3	37
7	1.2	1	93	112	115.3	48.9	62.7	69.8	82.3	37
7	1.2	1	93.1	109.6	111.3	48.1	61.3	68.2	79.7	37
7	1.2	1	92.6	112.5	113	49.1	61	69.8	80.7	37
7	1.2	1	91.7	113.6	116	48.3	61.3	69.7	82	37
7	1.2	1	91.9	114	116	48	61	69.9	82	37
7	1	1	90.9	130.7	125	58.9	69	81.9	89.3	37.1
7	1.1	1	90.2	131.6	125.7	59	69.3	82.4	89.7	37.1
7	1.1	1	90.6	137	132	60.9	72	86.2	94.3	37.1
7	1.1	1	89.6	143.2	135.3	63.1	73	90.1	96.7	37.1
7	1	0	91.4	134.2	126.7	60.2	70	83.9	90.7	37.1
7	0.9	0	91.1	128	121.3	58.2	67.7	80.6	87.3	37.1
7	0.9	0	91.1	122.9	119.3	56.8	67.7	78.1	86.7	37.1
7	0.9	0	92.1	121.1	118	56.4	67	77.9	86	37.1
7	0.9	0	91.2	120.6	119.3	56.3	68	77.5	87.7	37.1
7	0.9	0	91.7	119.9	120.3	56.1	68.7	77.4	88	37.1
7	0.9	0	91	122.3	120.3	57.3	69	79.1	88.3	37.1
7	0.8	0	93	121.1	121.3	56.7	69	78.4	88.7	37.1
7	0.9	0	92.7	120.7	119.7	56.3	68.3	78.1	87.3	37.1
7	0.8	0	92.8	123.1	119.3	57.8	67.3	79.7	87	37.1
7	0.8	0	92.9	122.6	122	57	68.3	79.1	88.3	37.1
7	0.9	0	91.4	123.8	122.3	57.8	69	80.1	89	37.1
7	0.8	0	91.7	119	115	54.7	65.3	76.7	83.7	37.1
7	1.5	1	89.2	119.7	131.3	58.7	63	78.6	86.3	37.4
7	1.6	1	89.7	119.7	132.3	58.6	64	78.3	87	37.4
7	1.5	1	89.7	124	135	58.7	64.7	79.8	88.7	37.4
7	1.5	1	89.5	125	135.7	59.4	65.3	80.7	89.7	37.4
7	1.5	1	90.4	126.4	136	52.2	66.3	79.1	90.3	37.4
7	1.5	1	91.9	117.7	127	58.8	63.3	81.1	86.7	37.4
7	1.6	1	92.1	123.4	141.3	66.8	68	87.9	94.3	37.4
7	1.6	1	92.5	126.9	144	68.4	68.3	89.6	95.7	37.4
7	1.5	1	91.7	124.6	140.7	70.2	66	89.8	92.3	37.4
7	1.4	1	92.8	120.3	137.3	70.5	64.3	87.8	89.3	37.4
7	1.3	1	93.5	117.2	139	75	66	90.1	91.3	37.4
7	1.5	1	93	116.6	140.3	77.5	66.3	92.8	92	37.4
7	1.3	1	93.4	117.7	145.3	78.4	69.7	94.1	96	37.4
7	1.4	1	93.4	114.2	144.7	75.8	69.7	90.8	95	37.4
7	5.4	1	98	165	140.7	68	73	105	103.3	NA
7	4.9	1	99	164	143	67	73	104	103.7	NA
7	5.3	1	97	161	136	66	70.3	103	100	NA
7	5	1	98	166	147.3	68	74	105	106.3	NA
7	5.1	1	98	164	141.7	68	72.3	104	103	NA
7	5.2	1	98	160	139	66	71.3	102	101.3	NA
7	5.4	1	97	160	138	66	71	102	100.7	NA
7	5.2	1	97	164	143.7	68	73.3	105	104.7	NA
7	5.1	1	98	164	144.3	68	73.3	105	104.7	NA
7	5.2	1	98	163	140	67	72	104	102.3	NA
7	5.1	1	97	167	144.3	68	73.7	106	105.7	NA
7	5	1	98	167	146	68	74.3	106	106.3	NA
7	4.8	1	101	166	146	68	74	105	105	NA
7	5.3	1	98	161	139.3	67	72	104	102.3	NA
7	5.1	1	98	164	143	68	73	105	104	NA
7	4.5	1	93	161	150.7	65	71.7	103	107	NA
7	4.6	1	92	159	148.3	64	71	102	105.7	NA
7	4.6	1	93	163	150.3	65	71	104	106.7	NA
7	4.6	1	92	160	147	65	70.3	102	104.3	NA
7	4.7	1	93	160	146.7	64	70.3	102	104.7	NA
7	4.5	1	94	162	149.3	64	70.7	101	105	NA
7	4.5	1	94	159	146.7	64	71	101	104.7	NA
7	4.6	1	93	158	144.3	64	70	101	103.7	NA
7	4.5	1	93	163	155.7	65	73.7	104	110	NA
7	4.3	1	94	164	147.7	65	71.3	104	105	NA
7	4.5	1	94	162	150	65	72.3	103	106.7	NA
7	4.5	1	94	160	144.3	65	71	102	103.7	NA
7	4.4	1	95	162	149.7	65	72.3	102	105.7	NA
7	4.4	1	94	159	142.7	64	70.3	101	102.7	NA
7	4.3	1	95	163	152.3	66	74.3	104	108	NA
7	4.4	1	95	160	147	65	72	102	105	NA
7	3.9	1	86	159	150.7	62	70	99	104.3	NA
7	4.1	1	84	152	141.7	60	67	94	98.7	NA
7	4.1	1	85	154	142.7	61	67.3	97	100.3	NA
7	4.2	1	86	154	143	61	68	96	100.7	NA
7	4	1	87	156	147	60	68.3	96	101.7	NA
7	4.2	1	85	156	146.3	61	68.3	97	101.7	NA
7	4	1	87	159	150.3	62	70	98	103.7	NA
7	4.1	1	89	151	138.7	59	66.3	93	97	NA
7	4	1	87	155	145	61	68	96	100.3	NA
7	4.1	1	86	153	144.7	60	68.3	95	100.3	NA
7	4.2	1	86	151	140	60	68	95	99.3	NA
7	4.1	1	88	152	141	60	67	94	98.3	NA
7	4.4	1	85	147	134.3	58	65	92	94.7	NA
7	4.4	1	85	150	138.3	60	66.7	94	97.7	NA
7	4	1	85	154	145.3	60	67.3	95	100	NA
7	4.9	1	83	148	134.3	57	64	90	92.7	NA
7	4.9	1	84	148	140	58	66.3	91	96.3	NA
7	5.3	1	83	145	130.7	58	64.3	90	92.7	NA
7	5.5	1	82	145	129.7	58	63.3	90	92	NA
7	5.2	1	82	147	133.7	58	64.3	91	93.7	NA
7	5.1	1	79	147	133	58	63.7	90	93	NA
7	5.4	1	79	146	132.7	58	63.7	91	93.3	NA
7	5	1	79	152	140.7	59	65.7	93	96	NA
7	5.1	1	80	149	137	58	65.3	92	95.7	NA
7	5.2	1	80	151	140.7	59	66.7	93	98	NA
7	4.9	1	80	151	141	58	66	92	96.7	NA
7	4.7	1	80	154	146	59	67	94	99	NA
7	5	1	80	148	135.7	57	64.3	90	94	NA
7	4.9	1	81	152	138.7	59	65	93	96	NA
7	4.4	1	83	152	140.3	58	65	92	95	NA
8	7.2	1	63.3	89.5	77.7	40.3	45.3	59.2	58.7	35.5
8	7.1	1	62.8	89.1	77.3	40.2	45	58.6	58.3	35.5
8	6.9	1	63	90.3	78.3	40.8	45.3	59.5	59	35.5
8	6.8	1	66.2	93.5	82.7	42.2	47.3	61.5	61.3	35.6
8	6.6	1	70.5	94.8	83.7	43	48	62.7	62.7	35.6
8	7.5	1	63.3	98	85.7	44.4	48.7	64.8	63.7	35.6
8	6.9	1	63.5	101.1	86	45.6	48.3	66.7	64	35.6
8	7.3	1	62.5	103.4	87.7	47	49.3	68.4	64.7	35.6
8	7.3	1	60.5	102.2	86.7	46.3	48.7	67.4	64.3	35.6
8	7	1	61	101.2	86.3	46	48.3	66.9	63.7	35.6
8	7.3	1	60.6	101.4	88	46.1	50	66.9	65.3	35.6
8	6.8	1	61.2	99.8	88	45.7	49.3	66.4	65.3	35.7
8	6.6	1	60.6	98.4	86.3	45.1	49	65.4	64	35.7
8	7.3	1	60.8	100	88	45.8	49.7	66.5	65.3	35.7
8	8	1	60.9	100.9	91	46.1	51	66.9	67	35.7
8	6.1	1	61	78.4	75	36	44.7	51.4	57	35.7
8	5.3	1	61.5	78.7	72.7	36.2	43	51.7	55	35.7
8	5.2	1	60.9	78.2	73.7	36.1	43.7	51.5	55.7	35.7
8	5.2	1	60.7	77.9	72.7	36.7	43.3	51.6	55	35.7
8	5	1	60.9	80.4	73.7	37.8	43.3	53.4	55.3	35.7
8	5.3	1	60.4	82.2	74.7	38.3	44	54.3	56.7	35.7
8	5.2	1	60	82.9	74.3	38.9	44	54.8	56	35.7
8	5	1	59.9	83.7	77.7	39.2	45.7	55.5	58.7	35.7
8	5.3	1	59.6	85.3	77	40.1	45.3	56.5	58	35.7
8	5	1	59.3	85.5	78	40	46	56.5	59	35.7
8	5.6	1	59.1	83.7	77	39.4	45.3	55.5	58.3	35.7
8	6.6	1	59	83.5	76.7	39.2	45.7	55.3	58.7	35.7
8	5.7	1	58.5	82.5	76.3	39.2	45.3	55	57.7	35.7
8	4.9	1	58.7	85.5	77	40.4	45.3	56.7	58	35.7
8	5.5	1	58.6	86.5	78.7	41	46.3	57.5	59.3	35.7
8	5.3	1	58.7	85.8	76.3	40.7	44.7	57	57.7	35.7
8	5.2	1	59.6	84.9	80	40.4	47	57	61	35.7
8	5.6	1	60.1	82.8	77.3	39.7	45.7	55.5	58.3	35.9
8	5.9	1	60.1	82.8	77.7	40	45.7	55.6	58.7	35.9
8	5.4	1	60	84.1	79	40.4	46.3	56.1	59.3	35.9
8	5.5	1	60	83.7	77.7	40.5	45.3	56	58	35.9
8	5.4	1	60.2	83.7	77	40.2	45.3	55.8	58	35.9
8	5.4	1	60.7	82.1	78	39.7	45.7	55.1	58.3	35.9
8	5.4	1	62	82.6	79	39.7	47	55.2	60	35.9
8	5.7	1	60.2	82.8	79.3	39.8	46.3	55.3	59.7	35.9
8	5.7	1	60.7	81.8	78.3	39.4	46	54.8	59.3	35.9
8	5.8	1	61.9	81.6	76.7	39.4	45	54.7	58	36
8	5.6	1	60.6	82.3	76.7	39.4	45	54.9	57.3	36
8	5.6	1	60.4	82.4	78	39.3	45.7	54.8	58.7	36
8	6.2	1	60.4	82.6	78.7	39.7	46.7	55	59.7	36
8	5.2	1	60	83.4	78	39.6	46	55.3	59	36
8	NA	NA	64	83.4	86.7	37	52.3	52.3	55	36.1
8	3.5	1	64.5	94.1	95.3	38.4	52.3	57	67.3	36.1
8	3.4	1	64	92.4	94.7	38	52.3	56.2	66.7	36.1
8	3.1	1	63.9	93	95.3	38.1	52.3	56.4	67	36.1
8	2.9	1	64.2	95.6	99.7	39.5	54	58.1	69.3	36.1
8	3.3	1	64.2	94.5	99.3	39.2	54.3	57.7	69.3	36.1
8	3.5	1	64.2	94.5	99	39.2	54	57.7	69	36.1
8	2.4	1	64.4	96.3	101	39.8	54.7	58.5	70	36.1
8	2.1	1	64	97.2	102.3	39.8	55	58.9	70.3	36.1
8	NA	NA	64.2	96.6	101.7	39.9	55	58.9	70.7	36.1
8	2.4	1	64.6	96.1	101	39.9	55	58.7	70.3	36.1
8	2.5	1	64.2	97.3	100.7	40.4	54.3	59.6	70	36.1
8	2.5	1	64.6	97.3	102	40.4	55	59.9	71	36.1
8	0.8	0	77.6	86.7	92.3	38.3	55	54.8	67.7	36.4
8	0.9	0	77.2	85.5	89	37.1	52.7	53.2	64.7	36.4
8	NA	NA	78	84.5	90	37.1	53	53	65.3	36.4
8	1.2	1	78	84.2	90	36.9	53.3	52.7	65.7	36.4
8	1.2	1	78	84.9	89	33.7	53	53.5	64.7	36.4
8	1.1	1	78.3	85	90	37.3	52.7	53.5	65.3	36.4
8	0.9	0	77.7	86.7	94	37.9	54.7	54.1	67.7	36.4
8	0.8	0	77.9	88.6	95	39.2	55	55.8	68.3	36.4
8	1.1	1	81.8	92.7	98.7	41.3	57.3	59	72	36.4
8	1.1	1	80.4	92.1	98.3	40.9	57	58.5	71.3	36.4
8	0.8	0	80.4	95.7	99.7	42.8	57.3	61.2	72.3	36.4
8	NA	NA	82.2	100.4	108.7	45.1	63.7	65	79.7	36.4
8	1.1	1	82.7	102.5	110	45.6	64	66	80.7	36.4
8	0.9	0	82	99.9	110	43.7	63	63.9	80	36.4
8	2.1	1	73.2	95.7	85.7	43.7	50	63.3	63	36.4
8	1.6	1	73	93.6	94	42.6	52.7	61.5	68	36.4
8	1.6	1	73.2	92.4	97.3	42.1	55.3	60.7	71	36.4
8	1.5	1	73.9	90.9	99	42.2	57.3	60.2	73	36.4
8	1.7	1	73.1	91.8	98.3	42	56	60	72	36.4
8	1.5	1	73	91.8	102	42.1	58.7	60.1	74.3	36.4
8	1.6	1	73	92.4	100	42.7	57.7	60.7	73	36.4
8	1.6	1	73	91.2	100.3	42.2	61	60.2	75.3	36.4
8	1.4	1	73	92.9	101	43.1	57.7	61.2	73	36.4
8	1.5	1	73	94	105.7	43	63.7	61.4	78.3	36.4
8	2	1	73	94.2	97.3	43.3	59.3	61.8	73	36.4
8	1.6	1	73	91.3	95	41.9	54	59.7	69.7	36.4
8	0.7	0	79.3	103.9	110.3	43	73	64.7	82.5	36.2
8	0.7	0	79	102.4	92.7	42.2	56	63.6	69	36.2
8	0.5	0	78.8	106.6	108.7	44.4	71.3	66.7	83.7	36.2
8	0.5	0	80.7	114.5	95.7	48.5	57	73.2	70.3	36.2
8	0.6	0	81.1	113.4	100	47.6	61.3	72.3	74.7	36.2
8	0.6	0	80.4	105.2	87.7	43.6	54	66.1	67.3	36.2
8	0.5	0	80.7	93.8	88.3	38.7	56	58.5	68	36.2
8	0.4	0	81	88.2	86	36.9	53.3	55.2	64.7	36.2
8	0.4	0	81	82.9	78	37.2	52	52.7	62	36.2
8	0.5	0	81.2	88.1	88	36.9	52.7	54.4	65.3	36.2
8	0.4	0	82	85.1	88	36.9	59	53.7	71	36.2
8	0.7	0	83.6	129.1	111	57.2	66.5	86	84.5	36.2
8	0.4	0	83.4	123.7	93.3	55.1	59.7	82.7	71.3	36.2
8	0.5	0	82	109.1	93	48.2	63	72	76	36.2
8	0.5	0	81.2	100.3	76	44.2	51.3	65.5	64	36.2
8	0.4	0	82.3	101.5	79	44.5	51.5	66	61	36.2
8	0.4	0	82.9	99.5	96.3	44.6	63	65.8	76	36.2
8	0.3	0	82.5	97	93.7	43.9	62.3	64	74.3	36.2
8	NA	NA	82.1	94.6	93	43	62	62.4	73.7	36.2
8	0.3	0	82.3	92.4	93	42.2	61	61.3	72.3	36.2
8	0.3	0	82.5	93	93	42.8	61	62	72.7	36.2
8	0.2	0	82.3	98	97.3	45	62.7	65.5	75.3	36.2
8	NA	NA	81.4	110.2	106.7	51.7	68.7	75.5	83	36.2
8	NA	NA	84.9	114.8	115.3	53.8	74.3	79.4	90.7	36.2
8	NA	NA	82.8	115.2	112	53	71.3	78.5	86.7	36.2
8	0.8	0	82.3	118.7	107.3	61.3	66.7	83.3	81.3	36
8	1.2	1	83.5	115.8	109.7	60.3	68.7	81.6	84	36
8	1.4	1	81.5	99.6	95	55	63	72	74.7	36
8	2	1	80.8	85.1	79.3	50.2	56.7	63.9	65.3	36
8	1.5	1	81	78.8	75.3	47.4	53	59.9	62	36
8	1.5	1	81.2	77.3	77	47.4	57	59.4	64.3	36
8	1.2	1	80.7	78	74	47.4	52	59.4	60.3	36
8	1.2	1	79.5	78.3	76	47	54	59.4	62.3	36
8	1.2	1	79	74.4	73	45.1	51.7	56.6	60.3	36
8	1.2	1	79.3	70	68.7	43.1	50.3	53.9	57.7	36
8	1.4	1	76.8	111.4	104.7	61	66.7	80	80.7	35.9
8	1.7	1	73.8	114.1	108.3	58.2	66.7	79.3	81.7	36
8	1.7	1	74.4	98.3	91	52.3	59.3	70	71	36
8	1.9	1	74.5	89.9	83.3	49.9	56	65.6	66.3	36
8	1.5	1	74.5	84.2	80.7	48	54.7	62.3	64.7	36
8	1.5	1	74.5	80.8	77	47.3	54	60.6	62.7	36
8	1.6	1	75.1	78.8	73.7	47	52	59.8	60.3	36
8	1.3	1	75.4	76.2	73	46.1	52	58.3	60.3	36
8	NA	NA	77.9	92.3	89.7	50.6	60	67.5	71.7	36
8	1.3	1	77.2	91.9	88.3	50.3	59	67.2	70.3	36
8	1.3	1	77.5	93.5	89	50.8	59.7	68	70.7	36
8	1	1	76.8	93.4	89.7	50.8	59.3	67.9	71	36
8	0.4	0	79.9	105	98	55.2	62.3	75.1	76	36
8	0.8	0	83.5	99.9	94.7	51.9	61.3	71.2	74	36
8	1.1	1	85.7	98.2	92	51.6	60.3	70.5	72.3	36
8	0.6	0	86.1	100	95.3	51.3	60.7	71.1	74	36
8	0.6	0	85.4	97.5	93	49.7	60	69.2	72.3	36
8	0.7	0	85.8	96.5	91	49.7	58.7	68.8	71	36
8	0.7	0	85	94.6	89.3	48.5	58	67.2	70.3	36
8	0.7	0	84.8	97.3	91.3	50	59.3	69.2	71.3	36
8	0.6	0	84	101.1	96.3	51.7	62	71.8	74.7	36
8	0.5	0	83.6	120.3	109.7	60.9	67	85	83.3	36
8	0.5	0	83.9	117.7	114	58.3	69	82.3	86	36
8	0.5	0	83.6	110	105	54.9	65.3	77.3	80.7	35.9
8	0.6	0	83.6	104.7	99	52.6	62.7	73.7	76.7	35.9
8	0.7	0	82.6	99.8	99	50.9	62	70.8	79	35.9
9	7	1	56.4	95.4	85.7	44.4	49.3	65.2	62.7	36.6
9	6.7	1	59.8	93.8	84.3	46	48	64	61.3	36.6
9	6.7	1	59.3	90.9	85.3	47.7	48.3	63	61.7	36.6
9	6.7	1	64.7	89.8	85.7	47.2	48.7	62.1	61.7	36.6
9	6.8	1	58.2	87.8	83.7	45.3	47.3	60.6	60.7	36.6
9	6.4	1	61.4	87.3	75.3	45.5	41.7	60.2	54.3	36.6
9	6.4	1	56.6	87.3	79.7	45.7	43.3	60.1	57.3	36.6
9	6.1	1	56	89	82.7	46.8	45	61.6	59.3	36.6
9	6.1	1	55.5	87	81.3	45	44	59.4	58	36.6
9	6.1	1	62.8	83.6	76	43.5	41.3	57.4	54.7	36.6
9	6	1	56.3	83.4	75.7	43.2	41	56.9	54	36.6
9	6.1	1	55.3	83.1	77	43	42	56.8	55	36.6
9	5.9	1	55	82.7	76.7	43.1	42.3	56.5	54.7	36.6
9	5.8	1	55.2	81.2	77	42	42.3	55.6	54.7	36.6
9	5.8	1	55	82.4	77.7	43	42.7	56.1	55.7	36.6
9	6.1	1	61.5	96.3	97.3	51.2	50.3	68.8	68.3	36.5
9	6.1	1	65.5	96.5	97	52.5	50	69.2	68	36.5
9	6.4	1	74.9	97.4	97.7	51.4	50.3	68.4	68.7	36.5
9	6.4	1	75.6	97.2	98.3	50.8	51	67.9	69	36.5
9	6.5	1	63.3	94.4	96	51.4	50	67.5	67	36.5
9	6.5	1	63.5	94	95	51.1	49.7	67.3	67	36.5
9	6.4	1	63.5	93.2	95	50.3	49.3	66.3	66.7	36.5
9	6.3	1	62	90.4	92	49.4	48.3	64.6	65	36.5
9	6.4	1	60.8	87.6	89.7	47.6	47.7	62.4	63.7	36.5
9	6.3	1	62.8	85.4	87.7	46.7	47	60.7	62.3	36.5
9	6.4	1	67	84.5	84.7	46.1	45.7	59.7	60	36.5
9	6.4	1	65.9	85.5	86.7	47	46.3	60.9	61.3	36.5
9	6.1	1	64.9	86	87.7	47.6	48	61.6	62.7	36.5
9	6.2	1	66.2	89	88	47.2	47.3	62.2	62.7	36.5
9	6.1	1	64.2	92.6	90.3	49.8	49	65.2	64.7	36.5
9	4.9	1	62.5	91.9	93.7	49.4	52	64	67	36.5
9	5.1	1	61.8	84.7	89.7	47.2	49.3	60.6	64	36.5
9	5.1	1	62.5	77.4	86.7	47.4	48	59	61.7	36.5
9	4.7	1	62.9	83.3	93	56.2	51.7	67.9	67	36.5
9	4.9	1	62.5	88	90.7	55.6	52.7	69.7	66.7	36.5
9	5.6	1	61.2	84.9	88.3	49.6	54.7	62.4	66.3	36.5
9	5.8	1	64	86.5	82.3	45.1	52.3	59.9	63	36.5
9	5.8	1	66.6	85.5	78.7	45	50.7	59.2	60	36.5
9	5.5	1	67.8	85.8	77	46.2	50	60.2	59	36.5
9	5.6	1	70	84.5	78	44.9	51	58.6	59.7	36.5
9	5.5	1	70.5	83.3	76	44	49.7	57.3	58	36.5
9	5.6	1	65	81.3	74.7	43.6	49.3	56.1	58	36.5
9	5.8	1	67	77.7	71	41.3	47	53.8	55	36.5
9	5.1	1	65.3	93	85.7	49.2	53	64.3	64	36.5
9	4.8	1	66.5	106.6	101.7	55.4	59	73.5	75.3	36.5
9	4.6	1	70.4	110.4	101.7	55	58.7	74.5	75.3	36.2
9	4.2	1	71.8	111.6	102	55.8	58.7	75.4	76	36.2
9	4.6	1	70.7	106.2	98.3	53.1	57	71.4	72.7	36.2
9	4.7	1	70.2	104.3	98	52.1	56.3	70.3	72	36.2
9	4.7	1	70.2	102.4	97.3	51.3	56	68.8	71.3	36.2
9	4.9	1	69.2	96.8	93	48.7	54	64.6	68	36.3
9	4.8	1	69.5	92.9	89	47.2	52.7	62	65	36.3
9	4.7	1	68.5	81.9	79.3	43.2	48.7	54.6	58.3	36.3
9	4.6	1	68.3	81.5	76	42.7	47.7	54.2	56.7	36.3
9	4.1	1	68.4	101.7	90	54	54.7	69.4	67.3	36.3
9	4.1	1	67.9	113.3	104	59.6	61	78.1	78.7	36.3
9	4.4	1	68.2	108.6	102	55.6	58.7	74.3	76.3	36.3
9	4.5	1	68.6	103.6	98.3	52.3	56.3	70.5	72.7	36.3
9	4.6	1	69	101.9	96.3	51.2	55.7	68.8	71.7	36.3
9	4.7	1	68.8	92.5	89.3	47.2	52.7	62.2	66	36.4
9	4	1	68.4	83	76	44.4	48.7	56.4	57.7	36.5
9	3.4	1	68.2	104.7	93.7	56.3	58	72.5	72.3	36.5
9	3.7	1	67.9	102.3	94	54	56.7	70.3	71.7	36.5
9	4	1	68.4	96.4	89.3	51	55	66.1	68.7	36.5
9	3.9	1	67.6	85.6	78.3	46.2	50.3	58.6	60	36.5
9	4	1	68.2	80.4	75.3	43.6	49	54.9	57.3	36.5
9	3.5	1	67.8	96.2	85.3	52.3	54.3	66.5	65.3	36.5
9	3.5	1	67.6	107.3	98	57.7	59.7	74.8	75.7	36.5
9	3.7	1	68	101.5	94.3	53.4	56.7	70	72	36.5
9	3.8	1	67.4	99.5	92.7	51.8	55.7	68.5	70.3	36.5
9	3.6	1	67.6	97.6	89.3	50.6	54.7	66.8	68.3	36.5
9	3.7	1	67.3	96	89.3	50.2	54.3	65.9	68	36.5
9	3.8	1	67.5	95.5	89	50.2	54.3	65.7	68	36.5
9	3.6	1	67.6	93.6	87.3	48.4	53	63.8	66.3	36.5
9	3.7	1	67.7	93.7	88	48.1	53	63.7	66.7	36.5
9	4.1	1	66.7	86.9	79.7	47.2	51.3	60.6	61.7	36.5
9	4.1	1	65.3	86	79.3	47.1	51.3	60	61.3	36.5
9	4.2	1	78.7	86	80	47.1	51.3	60.1	62	36.5
9	4.2	1	65.7	84.8	79.3	46.5	51	59.4	61.3	36.5
9	4.1	1	69.2	85.5	79.3	47.3	51.3	60.1	61.7	36.5
9	3.9	1	79.3	86.3	79.7	47.3	51.3	60	61.3	36.5
9	4	1	76.3	85.5	79.3	47	50.7	59.7	61.3	36.5
9	4.1	1	65.2	86.5	80	48	51.3	60.8	61.7	36.5
9	4.3	1	64.9	88.1	82.3	48.6	52	61.9	63.3	36.5
9	4.2	1	75.6	88.7	82.7	49.1	52.3	62.6	63.7	36.5
9	4	1	64.2	84.5	80.3	46	51	58.4	61.7	36.5
9	4.1	1	64	80.9	77.3	43.5	49	56	59	36.5
9	3.5	1	63.4	97.9	83	51.3	51.3	67.2	62.7	36.5
9	3.4	1	64	111.5	100.3	58	60	77.3	76.7	36.5
9	3.7	1	63.2	107.4	99.3	54.1	57.7	73.8	75.3	36.5
9	3.4	1	66	96	87	48.4	52.3	65.6	66.3	36.4
9	3.4	1	65	98.2	89.7	49.9	54	67.3	68.7	36.4
9	3.4	1	64.8	95.5	87	49.8	53.3	65.9	67	36.4
9	3	1	67.4	97.6	88	50.9	53.7	67.2	67.3	36.4
9	2.5	1	65	98.5	91	50.8	54.7	67.1	68	36.4
9	2.2	1	65.3	97	90.3	50.9	54.7	66.3	67	36.4
9	2.4	1	66	98.4	93.3	50.9	55.7	67.5	69.3	36.4
9	2.9	1	69.9	96.4	89.7	50.5	54.7	67.1	69.3	36.4
9	2.8	1	66.4	98.1	91	51.3	55.3	67.7	69.3	36.4
9	2.9	1	67.1	96.5	90	51.3	55	67.3	69.3	36.4
9	2.7	1	79.9	98.3	91.7	51.8	56	68	70	36.4
9	2.4	1	68	100	95.7	51.6	58.7	68.7	71.3	36.4
9	2.5	1	68.8	99.9	93	52.5	56.3	69.3	70.3	36.4
9	2.3	1	70.5	101.1	96	53.3	57.7	70	71.3	36.4
9	2.8	1	69.7	98.7	93.3	52.6	57	69	71	36.4
9	2	1	72.2	107.1	105.7	54	60.7	72.7	76.7	36.4
9	2	1	71.5	107.2	106.3	54	60.7	72.8	77	36.4
9	1.9	1	72.3	109	109.3	54.7	61.7	73.7	78.3	36.4
9	1.9	1	72.5	109.8	111.7	54.9	62.7	74.5	79.7	36.4
9	1.7	1	73.5	111.8	113	56	62.7	75.2	79.3	36.4
9	1.4	1	72	115.6	116.7	59.1	65.3	78.4	82	36.4
9	1.5	1	69.3	113.6	113.7	59	64	77.1	79.3	36.4
9	1.6	1	71.6	110.9	112.7	57.8	65.3	76.3	81	36.4
9	1.7	1	69.6	108	108.3	56.7	63.3	74.2	78.7	36.4
9	2.1	1	70.2	104.9	103.7	55	61.7	72.4	76.7	36.4
9	2.2	1	71	103.9	104.3	54.7	62	72.1	77	36.4
9	2.7	1	70.6	100.4	98.7	53.2	59.7	69.9	74.3	36.4
9	2.8	1	70.2	98.3	96.3	52	58.7	68.1	72.3	36.4
9	2.7	1	69.3	98.2	95	52	58	67.7	71.3	36.4
9	2.9	1	69	95.5	92.7	51.4	57.3	66.3	70	36.4
9	1.6	1	68.2	106.7	104.3	55.7	61.7	73	76	36.4
9	2.2	1	68.6	105.2	101	55.3	60.7	72.4	75.3	36.4
9	2.1	1	68.9	105.1	102.7	55.3	61.3	72.5	75.7	36.4
9	2.1	1	69	103.6	101	54.6	61	71.7	75	36.4
9	2.1	1	68.5	103.2	101.7	54	60	70.8	74.7	36.4
9	2.1	1	69	101.9	100.3	53.5	60	70.1	74	36.4
9	2	1	68.6	103.7	102.3	53.6	60	70.5	74	36.4
9	2.1	1	68.7	101.5	101	53	60	69.5	74	36.4
9	2.1	1	68.6	101.7	103	52.9	60	69.3	74	36.4
9	2	1	68.3	103.1	102.7	53.9	60.3	70.2	73.3	36.4
9	1.8	1	67.5	104.1	106	54.5	62.3	71	76	36.4
9	1.7	1	68.1	106	105.7	55.8	62	72.4	76	36.4
9	1.7	1	67.5	113.6	113	60.9	67.3	78.9	82.7	36.4
9	1.9	1	67.6	112.3	109.3	59.9	65.7	77.8	81.3	36.4
9	1.9	1	67.4	108.5	106	58	64	75.1	79	36.4
9	2.7	1	67	101.6	90	55.4	57	71.5	70.3	36.4
9	2.4	1	68.6	102.8	91	55.9	57.3	72.4	71	36.4
9	2.4	1	66.7	103.1	91.7	55.8	57	72.3	71	36.4
9	2.6	1	68.2	102.9	91.3	56.5	58	73	71.7	36.4
9	2.6	1	66.7	102.3	90.3	55.5	56.7	72.1	70.3	36.4
9	2.6	1	67.1	101.7	90.3	55.4	56.7	71.6	70.3	36.4
9	2.9	1	67	99.2	88	54.4	55.7	70.2	69.3	36.4
9	2.3	1	67.1	104.2	92	56.2	57	72.6	70.3	36.4
9	2	1	66.7	104.8	93.3	56.6	58	73.5	72	36.4
9	2.5	1	68.1	102.9	92.7	56.3	58	73	72.3	36.4
9	2.5	1	66.7	103.2	92.3	56.2	57.3	72.8	71.3	36.4
9	2.6	1	66.9	100.4	90	54.8	56.3	71.1	70	36.4
9	2.9	1	66.6	98.9	87.7	54.2	55.3	70	68.7	36.4
9	3	1	66	96.9	86.3	53.1	55	68.5	67.7	36.4
9	3	1	66.9	97.3	87.3	53.2	54.7	68.6	67.7	36.4
9	2.8	1	66	102.6	92	56.5	58	72.5	71.3	36.4
9	2.8	1	66.5	102.3	93.3	56.4	58.7	72.4	72	36.4
9	2.6	1	66.8	103	95.7	56.8	59.3	72.8	73	36.4
9	2.4	1	67.4	104.3	97.7	57.7	61	74	75	36.4
9	2.7	1	67	103.7	97	57.3	60.3	73.6	74.7	36.4
9	2.6	1	67.1	103.5	98	57.2	60.7	73.5	75	36.4
9	2.8	1	66.9	102	97.7	56.3	60	72.2	74.3	36.4
9	2.8	1	66.4	101.7	96.7	56.1	60	72.1	74	36.4
9	2.5	1	66.6	104.7	99.7	57.4	60.7	73.7	75	36.4
9	3	1	66.4	99.2	95	53.2	58.7	69.4	72.3	36.4
9	3.7	1	66.3	97.7	97.7	52	58.7	68.3	73	36.4
9	4	1	66.9	97.5	97.7	52.2	59.3	68.6	74	36.4
9	4.3	1	67	97.3	94.3	51.9	58	68.2	72	36.4
9	3.7	1	73.9	99.8	98	52.7	58.3	69.5	72.3	36.4
9	3.3	1	66.2	103.2	100.3	54.4	59.7	71.9	74.3	36.4
9	4.8	1	66.6	87.8	89.3	46	53.3	60.1	65.3	36.3
9	4.9	1	67.5	90	90	47.5	55	62.1	66.7	36.3
9	4.9	1	67.6	91	91	48.3	55	63.1	67.7	36.3
9	4.6	1	70.1	92.7	92.3	49.1	56	64.3	68.3	36.3
9	4.4	1	67.8	104.1	94.7	55.2	57.3	74.1	70.3	36.3
9	4.4	1	67.2	95	93	50.8	56.7	66.5	69.7	36.3
9	4.5	1	67.4	95.2	94.7	50.7	57.7	66.5	71	36.3
9	4.3	1	67.3	94.5	95.7	49.9	57.7	65.8	71.3	36.3
9	4.5	1	67.8	94	94	50.1	57.3	65.8	70.3	36.3
9	4.3	1	67.4	94.8	95.7	50.3	57.7	66	71.3	36.3
9	4.1	1	71.8	95.1	96.7	50.3	57.7	66	71.3	36.3
9	4.1	1	69	95.6	96.7	50.6	58	66.4	72	36.3
9	4.5	1	69.2	94.2	94.7	50.4	58	66.1	71.3	36.2
9	4.7	1	68.3	92.8	93	49.6	56.7	64.8	70	36.2
9	4.6	1	68.5	92.8	93.3	50.1	57.3	65.2	70.3	36.2
9	5	1	66.8	96.6	94	51.9	57.7	67.8	71.3	36.2
9	4.9	1	66.6	98.5	96	53.1	59	69.5	73.3	36.2
9	4.7	1	67.7	98.9	96	52.9	58.7	69.8	72.7	36.2
9	4.7	1	67.7	100.7	96	54.3	59.7	71.2	73.7	36.2
9	4.8	1	68.1	100.4	96.3	54.3	60	71.2	74	36.2
9	4.9	1	70	99.8	96	54.2	59.3	71	74	36.2
9	4.8	1	68.1	99.9	96	54.1	59.7	70.8	74	36.2
9	4.8	1	68.1	98.7	95.3	53.7	59.3	70.1	73.7	36.2
9	4.6	1	67.8	98	95.3	52.8	58.7	69.1	72.7	36.3
9	4.8	1	68	96.5	94.3	52	58.3	67.9	72	36.3
9	5	1	69.2	94.4	93.7	51.1	58.3	66.9	71.7	36.3
9	5.1	1	68.4	93.2	92	50.1	57.3	65.4	70.7	36.3
9	5.2	1	68.8	91.5	90.7	49.1	56.3	64.3	69.3	36.3
9	5.2	1	68.3	88.7	89.7	47.5	56	62.1	68	36.3
9	5.5	1	68.4	86.2	87	45.8	54	60.4	66	NA
10	3.4	1	45.3	88.7	97	44.2	55	59.6	72	36.4
10	3.5	1	44.8	85.5	95	42.1	54	57.1	70.3	36.4
10	3.5	1	46	85	96.3	41.5	54.7	56	70.3	36.4
10	3.5	1	47.3	81.8	92.7	40.1	53.3	54	68.3	36.3
10	3.5	1	54	82.3	94	40.5	54	54.3	69	36.4
10	3.4	1	56.4	83.5	94.3	41.3	54	55.1	69.3	36.4
10	3.5	1	53.2	82.2	92.7	40.6	53.3	54.3	68.3	36.4
[truncated: 4,313 more rows]
